# Supplementary material for: Clozapine counteracts a ketamine-induced depression of hippocampal-prefrontal neuroplasticity and alters signaling pathway phosphorylation
Source: PLoS One. 2017 May 4;12(5):e0177036. doi: 10.1371/journal.pone.0177036 (PMC5417651; doi:10.1371/journal.pone.0177036)
Supplement: S1 File — (XLSX) [file pone.0177036.s005.xlsx]

## Sheet: acute ketamine baseline
Baseline data for acute ketamine and ket + cloz LTP experiment
shown in Figure 1A
data were normalized with respect to the last PSP before the injections (T-2)
group	control	control	control	control	control	control	control	control	ketamine	ketamine	ketamine	ketamine	ketamine	ketamine	ketamine	ketamine	ket + cloz	ket + cloz	ket + cloz	ket + cloz	ket + cloz	ket + cloz	ket + cloz	ket + cloz
T-2	100	100	100	100	100	100	100	100	100	100	100	100	100	100	100	100	100	100	100	100	100	100	100	100
T0	104.9	89.4	100	109.3	79.61	99.97	94.33	99.45	90.85	107	96.05	84.54	104.8	118.3	102.4	79.62	88.34	89.89	84.11	142.2	128.8	114.5	102.1	97.81
T2	96.03	108.2	115	102.3	94.94	112.4	102	86.54	81.7	111.6	101.7	104.9	104.7	116.5	107	99.47	86.36	109.7	85.15	105.5	126.1	114.1	99.51	99.66
T4	101.6	95.52	127.8	106.7	109.5	122.8	98.3	72.23	125.5	108.9	100.8	98.26	104.7	117.7	97.37	91.2	84.39	101.8	90.43	132.4	111.3	97.49	100.1	95.36
T6	95.87	108.5	106.7	121.2	109	113.3	99.84	81.01	126	99.42	97.47	109	100.8	117.4	116.6	82.27	90.13	99.99	83.18	135.2	114.7	103.1	105.8	96.71
T8	111.1	105	115	120.4	106	121.6	102.7	76.49	128.8	103.6	95.45	104	103.1	119.1	92.77	91.8	82.5	88.86	91	132.4	119.8	105.9	104.3	93.26
T10	110.1	104	130.7	120.1	131.7	124.4	97.66	77.72	131.5	107.8	92.34	97.65	100.3	123.6	106.8	95.06	86.96	87.42	98.32	118.4	133.9	108.5	114.9	90.36
T12	119.5	111	113.5	108.6	112	127.6	84.01	67.34	123.3	111.6	93.12	114.4	99.25	121.4	108.5	100.1	80.94	84.16	99.69	133.8	118.6	112.8	101.8	96.63
T14	114.6	122.5	129.3	124.5	128.9	110.9	96.45	71.62	116.2	109.1	93.9	112.1	97.83	116.5	102.5	102.3	87.91	63.36	100.5	124.1	119.8	112.4	104.4	101
T16	103.3	123.4	123.7	112.2	126.3	138.2	95.33	66.58	115.8	107.4	95.68	104.4	96.41	116.5	114.2	94.12	91.94	79.16	103.9	107.2	111	106.6	104.3	96.69
T18	107.2	121.6	124.7	131.2	128.9	111.7	80.96	63.56	117.5	106.3	97.45	105.8	99.82	134.1	97.38	103.8	92.41	80.6	93.37	123.5	99.14	100.8	95.34	98.05
T20	109.9	106.3	121.1	126.9	116.1	119.8	83.09	61.17	120.3	104	118.2	116.8	92.54	125.5	97.12	111.4	82.8	89.91	92.03	132	105	107.7	96.8	95.76
T22	120.2	104.2	116.2	117.6	118.8	120.7	97.66	54.3	123.2	100.1	115.9	101.8	94.13	134	101.4	103.8	92.15	81.24	101.2	130.7	110	103.7	97.61	104.3
T24	112.1	115.1	111.4	114.2	118.9	122.2	94.15	61.21	115.9	102	114.3	118.3	94.13	124.2	98.86	96.19	81.43	87.58	93.81	125.1	102.8	111.3	104.4	90.9
T26	120.4	103.3	119.1	116.3	111.7	106.8	97.21	68.81	108	104	119.9	107.7	95.72	129.5	99.76	110.5	99.16	76.97	88.76	116.1	118.9	91.1	102.7	101.1
T28	104.6	113.1	126.3	115.3	122.8	109.3	82.15	59.78	110.4	103.4	115.9	108.2	112.3	129.8	102.2	113.5	101.7	79.18	93.78	116.5	109.1	96.1	101.8	105
T30	119.5	114.3	130.3	117.5	133.9	106	80.74	65.39	110.4	108.4	102.9	108.6	106.6	133.2	112.4	116.6	95.59	88.46	93.75	131.8	110.8	100.8	99.6	104.8
T32	113.9	115.5	126.8	123.1	122.9	118.9	82.98	54.3	112.7	110.1	92.54	109	97.99	141.1	114.5	116.8	96.98	74.02	89.33	97.2	126.8	96.08	103.8	94.71
T34	109.8	117.5	131.3	128.8	131	124.4	88.77	59.28	132.4	110.1	90.11	108.1	98.47	127.7	117.4	102.4	100.4	69.99	88.72	104.1	108.8	106.7	95.03	100.5
T36	107.7	127.8	136.3	114.1	115.4	131.7	83.76	57.93	132.4	111.7	111.5	104.6	94.2	124.9	91.78	99.44	94.03	79.69	93.99	126.7	101.4	99.66	98.7	89.35

## Sheet: PSP ratio
PSP ratio data from Figure 1B
ratio of first psp after the first high frequency stimulation train/last psp of the baseline period.
group	induction ratio
control	2.37774
control	2.15091
control	1.70336
control	2.6464
control	2.67386
control	2.1187
control	3.02602
control	2.94648
ketamine	1.68604
ketamine	1.74193
ketamine	1.67946
ketamine	1.82568
ketamine	2.27447
ketamine	2.12547
ketamine	1.73536
ketamine	1.86684
ket.cloz	1.72183
ket.cloz	2.44922
ket.cloz	1.48354
ket.cloz	2.58949
ket.cloz	3.46593
ket.cloz	2.59976
ket.cloz	1.17798
ket.cloz	1.99486

## Sheet: acute ket + cloz LTP ip
Acute ketamine, ip
data for acute ketamine LTP Experiments
shown in Figure 1C and 1D, S2 Fig A
	Pre-HFS															Stimulation				Post-HFS
Group	B1	B2	B3	B4	B5	B6	B7	B8	B9	B10	B11	B12	B13	B14	B15	B16	B17	B18	B19	B20	B21	B22	B23	B24	B25	B26	B27	B28	B29	B30	B31	B32	B33	B34	B35	B36	B37	B38	B39	B40	B41	B42	B43	B44	B45	B46	B47	B48	B49
Saline	99.7556	96.6393	107.361	101.822	89.8737	94.7178	98.2055	106.198	102.452	106.327	94.5079	105.504	99.0452	102.065	95.5252					146.888	128.965	138.169	136.038	138.96	135.166	143.74	142.319	145.968	155.107	150.069	159.031	160.452	164.634	155.753	159.661	171.997	154.461	142.367	138.605	156.56	146.178	162.293	156.044	156.625	158.385	157.852	140.866	146.372	160.856
Saline	93.4536	90.3031	96.4898	105.109	109.206	108.243	95.2492	93.323	102.628	90.7276	99.722	100.677	101.632	102.432	110.806					152.888	170.959	173.832	178.484	168.07	173.914	170.534	171.4	170.208	177.537	170.959	148.857	161.246	170.322	143.486	163.613	152.301	161.834	146.914	164.74	163.107	161.458	163.744	135.242	146.277	164.935	144.351	159.353	157.165	134.965
Saline	102.161	100.168	90.7391	106.352	90.8419	111.426	106.619	89.0957	100.086	98.7921	93.307	101.36	101.997	109.803	97.2513					163.236	155.923	131.908	123.382	143.823	149.575	164.695	161.449	161.449	161	158.203	172.83	158.162	148.722	149	139.283	155.943	156.847	156.601	154.978	160.113	161.038	152.903	151.485	148.732	133.839	140.022	132.113	134.599	129.935
Saline	95.1394	103.682	94.4906	103.664	100.997	98.2392	97.4282	94.5176	91.607	96.0225	102.853	109.305	101.213	102.348	108.494					164.147	174.834	150.432	166.67	159.172	145.061	139.853	131.238	134.77	132.139	138.267	138.969	136.374	135.113	141.565	144.944	148.323	146.034	143.745	153.081	161.551	149.675	160.578	155.135	155.784	160.146	153.333	148.251	151.873	161.191
Saline	94.7811	106.85	93.682	104.996	101.483	105.944	94.5009	95.9017	96.4836	91.3329	101.451	111.569	99.3714	107.173	94.4794					175.705	155.921	164.865	154.143	149	143.422	168.334	148.637	167.128	156.74	179.433	140.965	152.451	153.227	144.865	125.082	135.857	128.638	113.142	119.823	136.159	150.253	129.995	122.237	145.577	149.844	142.797	130.577	119.392	137.538
Saline	106.726	104.346	107.066	98.7506	97.589	96.4274	97.7873	101.06	102.278	98.2406	94.2033	98.3256	91.6676	101.796	103.737					155.471	130.596	144.039	152.609	150.074	143.883	130.723	146.022	151.547	145.767	147.651	149.96	153.743	157.525	163.319	162.667	163.106	151.037	164.495	151.674	156.406	145.356	131.021	144.62	158.177	140.767	149.904	143.699	149.507	132.423
Saline	114.742	112.374	96.3647	94.8803	94.8803	93.396	95.7272	109.114	107.875	106.637	92.0847	92.4125	95.1262	100.809	93.5781					216.88	175.555	141.169	153.025	132.955	151.395	151.395	161	169.836	182.785	194.897	178.414	193.695	175.209	173.697	169.417	169.38	163.133	157.997	172.404	144.155	130.605	143.937	139.384	138.928	178.651	160.074	174.899	157.833	177.685
Saline	108.075	108.075	108.075	105.21	102.345	102.137	94.4882	85.335	97.7813	106.26	96.8737	107.972	86.9685	96.0958	94.3067					154.775	144.468	134.161	164.628	155.968	149	147.307	176.478	176.349	187.498	162.735	157.887	178.216	153.375	143.807	178.708	175.545	176.945	186.15	182.001	172.9	186.254	175.104	175.363	181.872	171.992	219.418	203.367	212.339	213.558
Ket_5	95.6286	102.907	104.133	92.4216	95.4242	98.3797	99.6688	104.605	93.3963	98.5527	102.451	109.133	106.712	105.564	91.0225					166.686	145.101	154.062	152.317	171.151	168.635	158.275	152.333	168.981	174.436	175.254	163.243	152.553	166.293	162.536	159.643	147.019	153.158	159.297	153.905	158.118	172.455	150.352	151.421	157.961	157.065	161.812	162.724	161.577	166.875
Ket_5	88.1103	94.7309	88.5663	108.246	89.9342	89.004	101.771	96.345	90.919	98.1415	103.905	109.668	113.225	113.717	113.717					141.093	145.744	141.567	140.82	154.426	140.272	154.316	152.401	161.028	145.106	151.471	152.328	163.454	156.487	146.145	152.365	152.273	142.169	141.44	129.129	136.351	141.805	128.399	143.519	152.492	135.713	137.664	154.499	138.503	144.522
Ket_5	104.718	98.9404	99.3403	95.5618	101.959	95.9216	97.6809	103.898	95.5218	98.5206	98.5206	101.519	101.379	103.259	103.259					147.781	168.513	154.198	145.342	157.637	147.501	156.038	155.398	138.245	166.793	170.452	151.659	180.068	173.97	163.355	158.717	133.607	153.319	157.157	138.485	149.96	154.598	147.761	134.586	123.85	165.994	141.743	167.593	126.569	154.158
Ket_5	91.7813	101.583	98.4644	96.2367	99.7119	101.628	107.397	102.385	93.1847	98.3753	103.833	100.737	109.581	101.561	93.5412					172.647	145.135	156.05	171.132	171.043	138.719	154.335	155.761	168.771	173.716	160.439	180.644	177.659	168.236	163.29	167.523	154.469	155.204	156.541	163.246	155.805	166.031	156.852	154.112	157.743	160.84	151.305	160.216	169.238	165.875
Ket_5	93.3631	101.181	105.406	102.198	97.6335	105.655	101.294	96.9331	106.785	105.971	96.8653	95.2385	95.2385	93.6116	102.627					145.852	150.958	142.62	136.339	141.084	131.481	135.548	133.063	120.703	132.814	137.988	130.442	127.188	125.471	123.754	146.349	146.19	141.174	155.59	137.446	136.836	116.455	135.706	127.979	118.918	138.553	120.183	119.167	114.738	117.224
Ket_5	99.8646	92.8107	101.958	100.862	90.8857	105.148	105.766	98.0239	100.209	102.394	108.352	92.1363	100.806	102.394	98.3892					142.919	142.919	152.713	136.047	129.823	123.275	128.881	128.881	134.488	152.207	159.162	153.303	166.118	152.249	149.565	150.591	146.488	140.909	142.989	136.722	124.975	123.246	126.422	129.331	130.399	133.069	141.528	161.916	144.254	153.977
Ket_5	86.7959	105.845	93.279	88.7799	99.5107	95.1513	103.125	95.7288	98.7282	105.658	93.9869	111.508	108.127	101.988	111.788					152.419	142.919	145.983	140.752	140.752	135.522	140.049	147.315	142.005	135.177	132.252	132.606	135.624	122.686	122.202	121.987	119.566	119.137	121.335	122.36	129.067	119.193	119.631	125.238	121	112.784	118.848	113.371	119.528	121.065
Ket_5	92.4596	97.3968	89.3357	89.4075	94.1831	91.4004	112.172	108.456	104.74	100.485	96.2298	112.639	103.968	95.2962	111.831					103.196	108.151	114.56	116.248	115.027	120.557	113.662	103.968	111.275	106.912	122.639	119.246	106.984	126.032	115.637	116.014	129.883	143.752	132.011	130.413	156.984	132.819	125.835	137.648	123.034	148.564	147.127	140.934	127.469	145.619
Ket_10	107.687	109.911	103.698	98.3672	96.0259	101.519	102.59	103.662	95.9899	88.8222	90.8663	90.8663	92.9103	108.542	108.542					105.283	109.443	130.604	117.295	125.273	121.491	118.105	118.538	112.216	117.493	118.745	118.745	119.996	134.26	134.692	134.548	127.452	130.028	125.579	121.095	116.989	111.424	113.873	123.238	123.238	132.603	127.921	133.449	130.406	136.133
Ket_10	100.731	103.233	105.694	100.58	100.236	98.1883	101.446	91.4527	97.4872	96.4975	98.5319	99.989	99.989	101.48	102.972					124.979	121.969	116.608	120.429	119.467	122.601	110.092	111.866	108.512	114.491	113.666	107.618	122.436	116.828	109.336	105.859	115.247	102.023	117.543	121.612	116.237	113.914	114.931	116.457	116.058	116.787	125.969	110.244	111.096	111.343
Ket_10	91.7	93.0332	91.3566	89.6799	90.7354	91.7909	109.224	117.698	115.092	115.93	115.082	91.6495	91.3566	92.4878	103.184					128.586	116.961	117.456	109.527	111.961	124.687	116.567	118.122	109.608	106.82	103.356	109.062	105.446	103.436	101.416	106.588	103.386	109.183	90.5384	106.264	99.2448	106.729	96.0835	100.214	95.7502	84.5591	99.5781	98.2348	98.2348	99.467
Ket_10	101.184	93.283	105.626	108.612	96.767	95.9457	107.219	93.2457	109.633	96.5057	97.837	99.5355	101.234	98.6458	94.7264					134.481	130.213	129.827	132.702	127.612	116.202	129.317	120.122	134.593	120.321	130.138	128.558	117.708	131.271	126.804	144.435	121.889	133.075	142.606	132.54	136.733	131.582	139.197	119.5	123.643	136.036	134.431	138.724	124.788	128.197
Ket_10	92.7173	106.421	100.499	94.5763	111.829	93.424	93.9771	98.2942	94.0232	96.4352	95.9589	108.342	111.967	112.367	89.1684					120.878	122.968	125.057	123.398	137.271	141.05	128.959	123.582	138.392	121.616	133.799	137.486	138.315	128.76	128.099	124.289	132.754	104.009	136.41	114.149	135.35	110.769	133.768	119.926	135.396	107.973	119.234	138.1	127.377	116.1
Ket_10	106.18	100.291	96.2089	97.5414	98.8738	97.0019	90.7752	93.1671	93.1671	95.559	113.069	112.029	106.167	100.902	99.0688					132.451	116.865	110.456	121.415	115.539	113.29	111.886	118.841	127.005	126.628	121.48	142.812	132.334	129.072	125.991	124.496	130.072	124.444	120.076	119.452	134.921	124.73	111.431	127.356	119.296	115.526	113.706	116.098	134.31	132.451
Ket_10	89.7329	96.2467	99.1566	95.918	95.1753	100.472	104.015	107.095	99.4489	100.764	99.6071	103.808	106.425	102.42	99.7167					128.779	130.508	129.023	118.625	122.059	106.949	105.683	113.682	114.997	114.242	102.456	109.847	115.021	107.058	108.69	103.698	111.405	104.855	115.216	107.485	114.912	103.929	113.353	101.032	103.187	112.099	115.35	110.334	101.713	109.628
Ket_10	88.9755	90.4644	94.6877	96.0334	91.7099	97.6225	108.975	100.93	92.8839	108.188	110.364	112.54	109.462	99.1544	98.0091					132.826	142.089	144.795	121.287	138.653	127.644	124.351	138.095	127.801	131.123	127.858	143.993	118.582	144.723	137.407	127.658	131.208	118.968	133.7	134	132.311	138.954	144.079	131.595	153.456	118.51	135.045	151.681	133.7	137.15
Ket_25	94.9961	110.439	89.6899	89.2742	91.848	108.281	90.8779	97.768	107.093	96.976	86.8587	108.321	108.974	108.974	109.628					140.732	131.09	140.732	139.831	138.93	153.522	134.357	136.079	133.109	142.207	151.305	148.909	153.087	157.264	133.624	151.384	158.908	143.049	129.902	107.628	154.849	153.483	131.803	141.762	113.667	127.229	136.277	112.103	121.943	155.284
Ket_25	90.3788	94.2653	96.1025	96.8563	103.287	92.2631	88.8477	109.764	106.796	108.893	97.9869	101.756	101.756	105.524	105.524					165.376	165.376	162.785	179.627	157.556	174.704	174.256	162.927	155.012	169.004	157.957	158.581	159.205	161.678	176.235	189.402	169.734	185.186	185.798	187.8	198.753	205.608	184.668	205.961	186.293	182.807	155.036	174.115	149.477	153.387
Ket_25	94.431	94.1146	93.7983	89.2574	102.163	88.3858	102.008	103.4	107.435	104.637	107.358	101.84	109.333	100.645	101.193					153.013	143.298	147.066	154.531	142.16	142.989	131.081	129.155	119.258	126.105	126.105	132.951	145.632	149.062	139.053	159.831	160.253	144.76	155.881	150.82	150.834	149.189	151.902	143.397	141.808	145.955	151.03	142.862	142.862	134.695
Ket_25	101.794	101.574	95.0324	103.95	102.823	94.1259	94.2852	94.4444	100.618	103.999	98.5603	97.4088	92.264	109.56	109.56					190.089	205.769	164.659	206.504	186.733	210.718	164.12	179.947	185.949	185.826	193.911	196.753	174.557	195.479	195.479	216.401	202.412	212.58	202.327	202.327	192.074	198.174	175.414	216.597	166.791	182.642	172.18	158.191	171.592	171.592
Ket_25	109.377	104.748	95.2171	112.523	86.8263	104.474	99.6861	111.178	97.7936	100.074	93.8262	97.6796	98.3294	98.9793	89.2888					137.695	153.679	150.327	142.917	160.314	140.728	159.288	144.65	153.246	154.659	161.249	167.679	156.894	168.112	177.848	170.324	146.497	147.956	167.246	169.48	152.904	146.018	159.835	177.232	152.676	178.258	160.314	158.422	155.001	157.738
Ket_25	105.208	104.989	112.039	110.645	109.25	107.734	96.4008	96.4228	94.3472	92.2715	101.672	97.3892	96.0054	87.8128	87.8128					151.026	151.026	152.42	153.815	159.152	164.49	148.039	131.587	139.538	162.315	140.725	145.381	151.136	144.261	107.295	149.269	115.07	95.2806	110.15	130.006	112.566	89.7457	128.952	123.658	106.724	121.111	92.0739	127.085	131.675	147.973
Ket_25	114.832	114.832	108.496	107.224	107.224	105.952	90.7367	108.674	99.1254	89.5765	93.2355	88.0817	87.9702	96.1581	87.881					144.282	140.355	148.744	162.71	164.785	170.274	167.351	165.588	169.627	165.008	167.864	165.521	181.54	160.546	150.551	163.937	181.897	192.138	184.731	188.791	201.687	183.504	184.173	169.56	188.769	172.081	203.561	177.837	207.175	173.04
Ket_25	88.8023	109.871	113.292	110.68	108.068	100.192	92.3157	102.1	103.519	87.0804	95.771	92.5135	99.5521	87.4062	108.836					122.029	123.995	127.113	126.671	127.543	126.909	126.275	136.886	125.577	128.928	125.38	135.408	132.453	139.724	128.172	127.381	126.95	134.024	134.547	128.125	136.804	119.656	107.859	129.568	130.836	113.164	123.646	143.61	140.015	144.552
Ket_10 + clozapine	94.8346	91.9938	89.955	98.1267	98.7116	98.979	93.6482	101.419	92.1609	108.137	109.123	106.407	106.407	106.407	103.691					167.176	152.153	163.166	159.723	168.563	172.992	161.211	162.648	166.14	171.889	165.99	159.088	164.252	158.687	178.79	158.721	165.555	171.488	153.423	169.683	137.665	160.459	156.147	167.694	158.971	183.954	184.673	146.371	176.117	158.503
Ket_10 + clozapine	112.258	94.4107	106.809	100.61	94.4107	99.9021	111.096	94.4107	103.81	96.6073	99.8388	109.47	96.0792	90.1443	90.1443					141.341	138.385	137.455	127.887	139.377	125.29	132.682	117.602	131.098	135.259	140.644	125.796	131.774	125.627	113.757	146.051	129.007	122.185	144.235	146.432	114.792	127.549	130.337	136.209	127.402	130.506	131.077	121.446	128.183	128.077
Ket_10 + clozapine	96.5833	97.4793	104.343	106.355	111.241	96.6002	97.5977	106.034	98.8825	99.2798	99.6771	100.235	93.9629	94.7406	96.9891					144.545	155.331	130.497	138.206	152.964	130.75	133.083	132.39	149.499	148.011	129.482	130.818	154.334	133.049	152.035	133.371	152.187	156.785	153.167	147.774	139.592	155.619	141.232	152.846	139.66	152.119	144.664	134.689	150.361	135.568
Ket_10 + clozapine	106.031	93.3818	106.426	99.8381	99.424	99.0099	104.864	102.36	100.459	93.043	93.4382	101.495	100.431	100.431	99.3675					150.642	150.397	165.023	155.705	146.294	136.826	151.809	127.96	161.748	112.506	157.004	130.445	161.691	149.682	134.209	126.322	131.405	155.479	122.897	148.985	155.875	121.259	132.082	140.797	139.423	129.259	100.798	150.472	139.687	104.506
Ket_10 + clozapine	102.244	111.651	104.195	107.403	98.2125	95.2212	90.9945	90.9836	90.9728	110.242	97.779	101.691	105.604	98.581	94.2242					160.053	140.155	154.634	147.221	151.166	169.2	160.14	148.175	152.185	130.553	145.596	154.092	153.442	161.484	163.781	166.469	146.354	156.455	142.388	133.37	156.628	150.581	157.322	156.498	153.377	143.168	149.15	157.972	159.75	155.458
Ket_10 + clozapine	101.276	106.269	107.271	108.898	103.98	95.2429	104.056	100.349	104.85	91.4226	94.4864	98.0419	92.7275	94.6188	96.51					146.25	151.829	146.344	157.2	149.522	154.212	150.505	137.21	168.226	145.418	157.786	139.687	144.113	167.488	145.077	169.493	149.673	164.784	163.952	172.538	162.93	151.64	176.812	155.536	158.259	159.886	147.611	151.64	158.637	148.519
Ket_10 + clozapine	98.1584	106.826	97.1348	103.13	105.882	96.2043	102.372	96.4835	103.808	101.056	101.282	97.6001	99.9929	93.3196	96.7493					127.843	133.625	129.371	127.67	128.481	136.443	123.403	130.342	127.577	141.721	129.504	139.607	135.952	140.711	138.544	130.807	138.424	138.63	138.63	138.836	150.681	146.227	138.358	124.493	134.263	123.296	122.897	118.471	122.047	110.574
Ket_10 + clozapine	92.6039	90.2837	96.6269	105.59	96.4024	101.735	100.425	106.563	91.7993	104.879	106.32	107.424	100.8	105.272	93.2775					139.982	142.442	144.903	140.066	135.229	136.165	135.369	135.369	134.574	131.487	120.091	128.605	131.431	126.79	121.551	136.932	136.82	149.45	149.169	146.465	143.762	148.327	152.893	161.725	146.456	152.163	149.469	146.306	132.31	147.242
[truncated: 28 more columns]

## Sheet: phosphorylation ratios
Phosphorylation data
ratio of phospho/total
Figure 2
residue	region	group	ratio
GluA1-Ser831	mpfc	clozapine	1.52902
GluA1-Ser831	mpfc	clozapine	1.16346
GluA1-Ser831	mpfc	clozapine	0.794535
GluA1-Ser831	mpfc	clozapine	1.35459
GluA1-Ser831	mpfc	clozapine	1.95119
GluA1-Ser831	mpfc	control	0.171947
GluA1-Ser831	mpfc	control	0.438602
GluA1-Ser831	mpfc	control	0.332904
GluA1-Ser831	mpfc	control	0.675227
GluA1-Ser831	mpfc	control	0.054216
GluA1-Ser831	mpfc	ket.cloz	1.64857
GluA1-Ser831	mpfc	ket.cloz	1.24521
GluA1-Ser831	mpfc	ket.cloz	0.745169
GluA1-Ser831	mpfc	ket.cloz	0.919371
GluA1-Ser831	mpfc	ket.cloz	0.729181
GluA1-Ser831	mpfc	ketamine	0.642641
GluA1-Ser831	mpfc	ketamine	1.01213
GluA1-Ser831	mpfc	ketamine	2.20334
GluA1-Ser831	mpfc	ketamine	0.834412
GluA1-Ser831	mpfc	ketamine	0.124914
GluA1-Ser831	latpfc	clozapine	2.01216
GluA1-Ser831	latpfc	clozapine	1.36588
GluA1-Ser831	latpfc	clozapine	1.02744
GluA1-Ser831	latpfc	clozapine	1.23076
GluA1-Ser831	latpfc	clozapine	0.996421
GluA1-Ser831	latpfc	control	0.136333
GluA1-Ser831	latpfc	control	0.299654
GluA1-Ser831	latpfc	control	0.865028
GluA1-Ser831	latpfc	control	0.240637
GluA1-Ser831	latpfc	control	0.0451013
GluA1-Ser831	latpfc	ket.cloz	2.1995
GluA1-Ser831	latpfc	ket.cloz	1.25417
GluA1-Ser831	latpfc	ket.cloz	0.946153
GluA1-Ser831	latpfc	ket.cloz	1.21252
GluA1-Ser831	latpfc	ket.cloz	2.13476
GluA1-Ser831	latpfc	ketamine	0.254714
GluA1-Ser831	latpfc	ketamine	0.856909
GluA1-Ser831	latpfc	ketamine	1.17079
GluA1-Ser831	latpfc	ketamine	1.2688
GluA1-Ser831	latpfc	ketamine	0.156451
GluA1-Ser845	mpfc	clozapine	0.259255
GluA1-Ser845	mpfc	clozapine	0.61409
GluA1-Ser845	mpfc	clozapine	1.47311
GluA1-Ser845	mpfc	clozapine	0.664995
GluA1-Ser845	mpfc	clozapine	1.0854
GluA1-Ser845	mpfc	clozapine	1.20268
GluA1-Ser845	mpfc	clozapine	0.764926
GluA1-Ser845	mpfc	control	1.45221
GluA1-Ser845	mpfc	control	0.326673
GluA1-Ser845	mpfc	control	0.854566
GluA1-Ser845	mpfc	control	0.725566
GluA1-Ser845	mpfc	control	0.776421
GluA1-Ser845	mpfc	control	1.02485
GluA1-Ser845	mpfc	control	0.917296
GluA1-Ser845	mpfc	ket.cloz	1.06788
GluA1-Ser845	mpfc	ket.cloz	1.90097
GluA1-Ser845	mpfc	ket.cloz	0.996501
GluA1-Ser845	mpfc	ket.cloz	0.816684
GluA1-Ser845	mpfc	ket.cloz	1.14659
GluA1-Ser845	mpfc	ket.cloz	0.57601
GluA1-Ser845	mpfc	ket.cloz	0.861532
GluA1-Ser845	mpfc	ketamine	1.18056
GluA1-Ser845	mpfc	ketamine	1.1154
GluA1-Ser845	mpfc	ketamine	0.848692
GluA1-Ser845	mpfc	ketamine	2.06971
GluA1-Ser845	mpfc	ketamine	0.875116
GluA1-Ser845	mpfc	ketamine	1.03972
GluA1-Ser845	mpfc	ketamine	2.66472
GluA1-Ser845	latpfc	clozapine	1.61864
GluA1-Ser845	latpfc	clozapine	1.03694
GluA1-Ser845	latpfc	clozapine	1.60378
GluA1-Ser845	latpfc	clozapine	1.05569
GluA1-Ser845	latpfc	clozapine	0.885156
GluA1-Ser845	latpfc	clozapine	0.959979
GluA1-Ser845	latpfc	clozapine	0.645999
GluA1-Ser845	latpfc	control	0.57352
GluA1-Ser845	latpfc	control	0.607186
GluA1-Ser845	latpfc	control	0.355435
GluA1-Ser845	latpfc	control	0.336211
GluA1-Ser845	latpfc	control	1.08101
GluA1-Ser845	latpfc	control	1.014
GluA1-Ser845	latpfc	control	0.892721
GluA1-Ser845	latpfc	ket.cloz	1.56685
GluA1-Ser845	latpfc	ket.cloz	1.07606
GluA1-Ser845	latpfc	ket.cloz	1.06926
GluA1-Ser845	latpfc	ket.cloz	2.64777
GluA1-Ser845	latpfc	ket.cloz	0.946063
GluA1-Ser845	latpfc	ket.cloz	1.11937
GluA1-Ser845	latpfc	ket.cloz	1.22053
GluA1-Ser845	latpfc	ketamine	0.532583
GluA1-Ser845	latpfc	ketamine	1.1559
GluA1-Ser845	latpfc	ketamine	1.20983
GluA1-Ser845	latpfc	ketamine	0.980771
GluA1-Ser845	latpfc	ketamine	1.10509
GluA1-Ser845	latpfc	ketamine	0.903973
GluA1-Ser845	latpfc	ketamine	1.68946
ERK	mpfc	clozapine	0.514176
ERK	mpfc	clozapine	0.189898
ERK	mpfc	clozapine	3.23137
ERK	mpfc	clozapine	1.36039
ERK	mpfc	clozapine	1.44839
ERK	mpfc	clozapine	0.80358
ERK	mpfc	control	0.846052
ERK	mpfc	control	0.0843669
ERK	mpfc	control	0.243456
ERK	mpfc	control	0.462823
ERK	mpfc	control	0.0515771
ERK	mpfc	control	0.326846
ERK	mpfc	ket.cloz	0.876239
ERK	mpfc	ket.cloz	1.75688
ERK	mpfc	ket.cloz	1.88985
ERK	mpfc	ket.cloz	1.03022
ERK	mpfc	ket.cloz	1.24421
ERK	mpfc	ket.cloz	0.722946
ERK	mpfc	ketamine	1.76352
ERK	mpfc	ketamine	1.96362
ERK	mpfc	ketamine	0.902538
ERK	mpfc	ketamine	1.17253
ERK	mpfc	ketamine	1.19293
ERK	mpfc	ketamine	1.76315
ERK	latpfc	clozapine	1.34357
ERK	latpfc	clozapine	1.52982
ERK	latpfc	clozapine	0.623232
ERK	latpfc	clozapine	0.705745
ERK	latpfc	clozapine	1.17804
ERK	latpfc	clozapine	0.991834
ERK	latpfc	control	1.01373
ERK	latpfc	control	0.0969198
ERK	latpfc	control	0.657157
ERK	latpfc	control	0.823145
ERK	latpfc	control	0.956619
ERK	latpfc	control	0.662792
ERK	latpfc	ket.cloz	1.24269
ERK	latpfc	ket.cloz	1.52565
ERK	latpfc	ket.cloz	2.73616
ERK	latpfc	ket.cloz	1.2943
ERK	latpfc	ket.cloz	1.14285
ERK	latpfc	ket.cloz	0.978375
ERK	latpfc	ketamine	0.398713
ERK	latpfc	ketamine	0.85389
ERK	latpfc	ketamine	0.203913
ERK	latpfc	ketamine	1.13907
ERK	latpfc	ketamine	0.724901
ERK	latpfc	ketamine	1.29864
TrkB-Tyr705	mpfc	clozapine	0.925881
TrkB-Tyr705	mpfc	clozapine	1.68067
TrkB-Tyr705	mpfc	clozapine	1.10912
TrkB-Tyr705	mpfc	clozapine	1.00551
TrkB-Tyr705	mpfc	clozapine	2.24927
TrkB-Tyr705	mpfc	control	0.618588
TrkB-Tyr705	mpfc	control	0.550599
TrkB-Tyr705	mpfc	control	0.410271
TrkB-Tyr705	mpfc	control	1.67375
TrkB-Tyr705	mpfc	control	0.460041
TrkB-Tyr705	mpfc	ket.cloz	1.39231
TrkB-Tyr705	mpfc	ket.cloz	0.739663
TrkB-Tyr705	mpfc	ket.cloz	0.907207
TrkB-Tyr705	mpfc	ket.cloz	0.79724
TrkB-Tyr705	mpfc	ket.cloz	0.966833
TrkB-Tyr705	mpfc	ketamine	1.15474
TrkB-Tyr705	mpfc	ketamine	1.03052
TrkB-Tyr705	mpfc	ketamine	1.54813
TrkB-Tyr705	mpfc	ketamine	0.780372
TrkB-Tyr705	mpfc	ketamine	0.152343
TrkB-Tyr705	latpfc	clozapine	1.41662
TrkB-Tyr705	latpfc	clozapine	0.306097
TrkB-Tyr705	latpfc	clozapine	1.12636
TrkB-Tyr705	latpfc	clozapine	1.15195
TrkB-Tyr705	latpfc	clozapine	1.57037
TrkB-Tyr705	latpfc	control	0.708851
TrkB-Tyr705	latpfc	control	1.31642
TrkB-Tyr705	latpfc	control	0.840948
TrkB-Tyr705	latpfc	control	1.20635
TrkB-Tyr705	latpfc	control	0.278513
TrkB-Tyr705	latpfc	ket.cloz	1.11059
TrkB-Tyr705	latpfc	ket.cloz	1.13339
TrkB-Tyr705	latpfc	ket.cloz	0.955158
TrkB-Tyr705	latpfc	ket.cloz	1.14715
TrkB-Tyr705	latpfc	ket.cloz	1.48806
TrkB-Tyr705	latpfc	ketamine	0.758143
TrkB-Tyr705	latpfc	ketamine	1.49225
TrkB-Tyr705	latpfc	ketamine	1.07198
TrkB-Tyr705	latpfc	ketamine	0.704833
TrkB-Tyr705	latpfc	ketamine	0.607914
TrkB-Tyr816	mpfc	clozapine	0.894799
TrkB-Tyr816	mpfc	clozapine	0.95924
TrkB-Tyr816	mpfc	clozapine	0.880153
TrkB-Tyr816	mpfc	clozapine	1.04431
TrkB-Tyr816	mpfc	clozapine	0.740865
TrkB-Tyr816	mpfc	clozapine	1.15439
TrkB-Tyr816	mpfc	clozapine	0.824553
TrkB-Tyr816	mpfc	clozapine	0.999736
TrkB-Tyr816	mpfc	control	1.00741
TrkB-Tyr816	mpfc	control	1.1703
TrkB-Tyr816	mpfc	control	1.2233
TrkB-Tyr816	mpfc	control	1.0493
TrkB-Tyr816	mpfc	control	1.39566
TrkB-Tyr816	mpfc	control	1.3816
TrkB-Tyr816	mpfc	control	1.4736
TrkB-Tyr816	mpfc	control	0.952655
TrkB-Tyr816	mpfc	ket.cloz	0.944677
TrkB-Tyr816	mpfc	ket.cloz	1.01413
TrkB-Tyr816	mpfc	ket.cloz	0.942165
TrkB-Tyr816	mpfc	ket.cloz	0.930779
TrkB-Tyr816	mpfc	ket.cloz	0.955394
TrkB-Tyr816	mpfc	ket.cloz	0.288349
TrkB-Tyr816	mpfc	ket.cloz	0.814701
TrkB-Tyr816	mpfc	ket.cloz	1.15683
TrkB-Tyr816	mpfc	ketamine	1.1837
TrkB-Tyr816	mpfc	ketamine	0.878493
TrkB-Tyr816	mpfc	ketamine	0.972226
TrkB-Tyr816	mpfc	ketamine	0.979203
TrkB-Tyr816	mpfc	ketamine	0.944027
TrkB-Tyr816	mpfc	ketamine	1.31147
TrkB-Tyr816	mpfc	ketamine	0.986261
TrkB-Tyr816	mpfc	ketamine	0.865026
TrkB-Tyr816	latpfc	clozapine	0.979509
TrkB-Tyr816	latpfc	clozapine	1.09453
TrkB-Tyr816	latpfc	clozapine	0.781909
TrkB-Tyr816	latpfc	clozapine	0.980065
TrkB-Tyr816	latpfc	clozapine	0.678919
TrkB-Tyr816	latpfc	clozapine	1.17841
TrkB-Tyr816	latpfc	clozapine	1.01823
TrkB-Tyr816	latpfc	clozapine	0.958458
TrkB-Tyr816	latpfc	control	1.01143
TrkB-Tyr816	latpfc	control	0.851782
TrkB-Tyr816	latpfc	control	1.18362
TrkB-Tyr816	latpfc	control	0.988238
TrkB-Tyr816	latpfc	control	0.868349
TrkB-Tyr816	latpfc	control	1.15955
TrkB-Tyr816	latpfc	control	1.12847
TrkB-Tyr816	latpfc	control	1.05649
TrkB-Tyr816	latpfc	ket.cloz	1.01862
TrkB-Tyr816	latpfc	ket.cloz	0.807985
TrkB-Tyr816	latpfc	ket.cloz	0.950464
TrkB-Tyr816	latpfc	ket.cloz	0.971888
TrkB-Tyr816	latpfc	ket.cloz	1.16009
TrkB-Tyr816	latpfc	ket.cloz	1.21985
TrkB-Tyr816	latpfc	ket.cloz	1.00633
TrkB-Tyr816	latpfc	ket.cloz	1.13045
TrkB-Tyr816	latpfc	ketamine	0.99428
TrkB-Tyr816	latpfc	ketamine	1.2944
TrkB-Tyr816	latpfc	ketamine	1.10024
TrkB-Tyr816	latpfc	ketamine	1.06108
TrkB-Tyr816	latpfc	ketamine	1.2577
TrkB-Tyr816	latpfc	ketamine	0.673778
TrkB-Tyr816	latpfc	ketamine	0.854222
TrkB-Tyr816	latpfc	ketamine	0.841724
GSK3B	mpfc	clozapine	1.09272
GSK3B	mpfc	clozapine	0.405156
GSK3B	mpfc	clozapine	1.0128
GSK3B	mpfc	clozapine	1.02608
GSK3B	mpfc	clozapine	0.876896
GSK3B	mpfc	clozapine	0.902058
GSK3B	mpfc	clozapine	1.13864
GSK3B	mpfc	control	0.602949
GSK3B	mpfc	control	0.103682
GSK3B	mpfc	control	0.553302
GSK3B	mpfc	control	0.49693
GSK3B	mpfc	control	0.91601
GSK3B	mpfc	control	0.319887
GSK3B	mpfc	control	0.0684213
GSK3B	mpfc	ket.cloz	1.05672
GSK3B	mpfc	ket.cloz	1.25539
GSK3B	mpfc	ket.cloz	1.40176
GSK3B	mpfc	ket.cloz	1.07561
GSK3B	mpfc	ket.cloz	0.908195
GSK3B	mpfc	ket.cloz	0.749341
GSK3B	mpfc	ket.cloz	1.79832
GSK3B	mpfc	ketamine	1.43423
GSK3B	mpfc	ketamine	2.15405
GSK3B	mpfc	ketamine	1.12977
GSK3B	mpfc	ketamine	1.37249
GSK3B	mpfc	ketamine	1.3185
GSK3B	mpfc	ketamine	1.79021
GSK3B	mpfc	ketamine	0.698553
GSK3B	latpfc	clozapine	1.13274
GSK3B	latpfc	clozapine	1.46694
GSK3B	latpfc	clozapine	1.32147
GSK3B	latpfc	clozapine	1.006
GSK3B	latpfc	clozapine	1.56904
GSK3B	latpfc	clozapine	1.01328
GSK3B	latpfc	clozapine	1.56023
GSK3B	latpfc	control	1.09609
GSK3B	latpfc	control	0.0517819
GSK3B	latpfc	control	0.487693
GSK3B	latpfc	control	0.62121
GSK3B	latpfc	control	0.206089
GSK3B	latpfc	control	0.466973
GSK3B	latpfc	control	0.198188
GSK3B	latpfc	ket.cloz	1.19113
GSK3B	latpfc	ket.cloz	1.39856
GSK3B	latpfc	ket.cloz	1.84194
GSK3B	latpfc	ket.cloz	1.07151
GSK3B	latpfc	ket.cloz	0.78058
GSK3B	latpfc	ket.cloz	1.14859
GSK3B	latpfc	ket.cloz	1.34222
GSK3B	latpfc	ketamine	0.569558
GSK3B	latpfc	ketamine	1.31205
GSK3B	latpfc	ketamine	0.52968
GSK3B	latpfc	ketamine	1.27559
GSK3B	latpfc	ketamine	1.42763
GSK3B	latpfc	ketamine	1.39784
GSK3B	latpfc	ketamine	0.964454
GluA1-Ser845	dh	clozapine	1.10528
GluA1-Ser845	dh	clozapine	0.919388
GluA1-Ser845	dh	clozapine	1.26541
GluA1-Ser845	dh	clozapine	1.11307
GluA1-Ser845	dh	clozapine	0.587446
GluA1-Ser845	dh	clozapine	1.18647
GluA1-Ser845	dh	clozapine	1.35704
GluA1-Ser845	dh	clozapine	1.00674
GluA1-Ser845	dh	control	0.997075
GluA1-Ser845	dh	control	1.17114
GluA1-Ser845	dh	control	0.70671
GluA1-Ser845	dh	control	0.340903
GluA1-Ser845	dh	control	1.40431
GluA1-Ser845	dh	control	0.80218
GluA1-Ser845	dh	control	1.30123
GluA1-Ser845	dh	control	1.07497
GluA1-Ser845	dh	ketamine	1.10735
GluA1-Ser845	dh	ketamine	1.10549
GluA1-Ser845	dh	ketamine	1.03447
GluA1-Ser845	dh	ketamine	1.36693
GluA1-Ser845	dh	ketamine	1.03536
GluA1-Ser845	dh	ketamine	0.88731
GluA1-Ser845	dh	ketamine	1.24406
GluA1-Ser845	dh	ketamine	0.991951
GluA1-Ser845	dh	ket.cloz	0.805453
GluA1-Ser845	dh	ket.cloz	0.81757
GluA1-Ser845	dh	ket.cloz	1.0207
GluA1-Ser845	dh	ket.cloz	1.19416
GluA1-Ser845	dh	ket.cloz	0.779669
GluA1-Ser845	dh	ket.cloz	1.1973
GluA1-Ser845	dh	ket.cloz	0.249643
GluA1-Ser845	dh	ket.cloz	0.939818
GluA1-Ser831	dh	clozapine	0.871948
GluA1-Ser831	dh	clozapine	2.22945
GluA1-Ser831	dh	clozapine	0.972814
GluA1-Ser831	dh	clozapine	1.66904
GluA1-Ser831	dh	clozapine	1.43115
GluA1-Ser831	dh	clozapine	0.0687057
GluA1-Ser831	dh	control	1.98111
GluA1-Ser831	dh	control	0.0721779
GluA1-Ser831	dh	control	1.43542
GluA1-Ser831	dh	control	0.489216
GluA1-Ser831	dh	control	0.821489
GluA1-Ser831	dh	control	1.02969
GluA1-Ser831	dh	ketamine	0.468543
GluA1-Ser831	dh	ketamine	1.36335
GluA1-Ser831	dh	ketamine	0.662022
GluA1-Ser831	dh	ketamine	0.651598
GluA1-Ser831	dh	ketamine	0.432094
GluA1-Ser831	dh	ketamine	0.147187
GluA1-Ser831	dh	ket.cloz	0.187965
GluA1-Ser831	dh	ket.cloz	0.431095
GluA1-Ser831	dh	ket.cloz	0.841028
GluA1-Ser831	dh	ket.cloz	1.37584
GluA1-Ser831	dh	ket.cloz	1.22054
GluA1-Ser831	dh	ket.cloz	2.51744
ERK	dh	clozapine	1.91145
ERK	dh	clozapine	1.38088
ERK	dh	clozapine	1.9819
ERK	dh	clozapine	1.26055
ERK	dh	clozapine	2.83086
ERK	dh	clozapine	0.941569
ERK	dh	control	1.68712
ERK	dh	control	0.186811
ERK	dh	control	0.302901
ERK	dh	control	0.364314
ERK	dh	control	0.384003
ERK	dh	control	1.30308
ERK	dh	ketamine	0.246235
ERK	dh	ketamine	1.42676
ERK	dh	ketamine	1.07328
ERK	dh	ketamine	0.494618
ERK	dh	ketamine	0.477032
ERK	dh	ketamine	0.836118
ERK	dh	ket.cloz	0.155239
ERK	dh	ket.cloz	1.00303
ERK	dh	ket.cloz	0.126432
ERK	dh	ket.cloz	2.32597
ERK	dh	ket.cloz	0.34691
ERK	dh	ket.cloz	0.961251
GSK3B	dh	clozapine	0.923759
GSK3B	dh	clozapine	0.973623
GSK3B	dh	clozapine	1.87194
GSK3B	dh	clozapine	1.67291
GSK3B	dh	clozapine	0.372671
GSK3B	dh	clozapine	1.99903
GSK3B	dh	clozapine	0.540817
GSK3B	dh	control	2.44528
GSK3B	dh	control	0.226138
GSK3B	dh	control	0.104926
GSK3B	dh	control	0.409654
GSK3B	dh	control	2.2249
GSK3B	dh	control	0.545794
GSK3B	dh	control	0.575874
GSK3B	dh	ketamine	0.203908
GSK3B	dh	ketamine	2.18181
GSK3B	dh	ketamine	1.23086
GSK3B	dh	ketamine	0.223564
GSK3B	dh	ketamine	0.94477
GSK3B	dh	ketamine	0.372797
GSK3B	dh	ketamine	0.11179
GSK3B	dh	ket.cloz	0.313009
GSK3B	dh	ket.cloz	0.683685
GSK3B	dh	ket.cloz	0.361527
GSK3B	dh	ket.cloz	1.60863
GSK3B	dh	ket.cloz	0.320289
GSK3B	dh	ket.cloz	1.22933
GSK3B	dh	ket.cloz	2.72009
TrkB-Tyr705	dh	clozapine	0.56532
TrkB-Tyr705	dh	clozapine	0.698774
TrkB-Tyr705	dh	clozapine	0.561444
TrkB-Tyr705	dh	clozapine	1.07712
TrkB-Tyr705	dh	clozapine	0.352918
TrkB-Tyr705	dh	control	0.958288
TrkB-Tyr705	dh	control	0.949521
TrkB-Tyr705	dh	control	1.15656
TrkB-Tyr705	dh	control	1.23477
TrkB-Tyr705	dh	control	1.41681
TrkB-Tyr705	dh	ketamine	1.97016
TrkB-Tyr705	dh	ketamine	1.28516
TrkB-Tyr705	dh	ketamine	1.56799
TrkB-Tyr705	dh	ketamine	0.992046
TrkB-Tyr705	dh	ketamine	1.44759
TrkB-Tyr705	dh	ket.cloz	0.572288
TrkB-Tyr705	dh	ket.cloz	1.06315
TrkB-Tyr705	dh	ket.cloz	0.852373
TrkB-Tyr705	dh	ket.cloz	0.664194
TrkB-Tyr705	dh	ket.cloz	0.694876
TrkB-Tyr816	dh	clozapine	1.03751
TrkB-Tyr816	dh	clozapine	0.930446
TrkB-Tyr816	dh	clozapine	1.24222
TrkB-Tyr816	dh	clozapine	0.8272
TrkB-Tyr816	dh	clozapine	2.37176
TrkB-Tyr816	dh	clozapine	0.771024
TrkB-Tyr816	dh	clozapine	1.51937
TrkB-Tyr816	dh	clozapine	0.725093
TrkB-Tyr816	dh	control	0.947897
TrkB-Tyr816	dh	control	1.04969
TrkB-Tyr816	dh	control	1.06061
TrkB-Tyr816	dh	control	1.00712
TrkB-Tyr816	dh	control	0.507728
TrkB-Tyr816	dh	control	1.0096
TrkB-Tyr816	dh	control	1.10382
TrkB-Tyr816	dh	control	1.20193
TrkB-Tyr816	dh	ketamine	1.04888
TrkB-Tyr816	dh	ketamine	0.997468
TrkB-Tyr816	dh	ketamine	0.843801
TrkB-Tyr816	dh	ketamine	1.36905
TrkB-Tyr816	dh	ketamine	0.62879
TrkB-Tyr816	dh	ketamine	0.808163
TrkB-Tyr816	dh	ketamine	0.755097
TrkB-Tyr816	dh	ketamine	1.06192
TrkB-Tyr816	dh	ket.cloz	0.972202
TrkB-Tyr816	dh	ket.cloz	1.02481
TrkB-Tyr816	dh	ket.cloz	0.857057
TrkB-Tyr816	dh	ket.cloz	0.79879
TrkB-Tyr816	dh	ket.cloz	1.31438
TrkB-Tyr816	dh	ket.cloz	1.56827
TrkB-Tyr816	dh	ket.cloz	0.615607
TrkB-Tyr816	dh	ket.cloz	0.986792
GluA1-Ser845	vh	clozapine	1.07839
GluA1-Ser845	vh	clozapine	1.16137
GluA1-Ser845	vh	clozapine	1.7551
GluA1-Ser845	vh	clozapine	1.35374
GluA1-Ser845	vh	clozapine	1.83637
GluA1-Ser845	vh	clozapine	1.56041
GluA1-Ser845	vh	clozapine	1.01639
GluA1-Ser845	vh	clozapine	0.803869
GluA1-Ser845	vh	control	0.459301
GluA1-Ser845	vh	control	1.01616
GluA1-Ser845	vh	control	0.310835
GluA1-Ser845	vh	control	0.204196
GluA1-Ser845	vh	control	0.222523
GluA1-Ser845	vh	control	0.731828
GluA1-Ser845	vh	control	1.17888
GluA1-Ser845	vh	control	1.16288
GluA1-Ser845	vh	ketamine	0.96191
GluA1-Ser845	vh	ketamine	0.864483
GluA1-Ser845	vh	ketamine	1.01612
GluA1-Ser845	vh	ketamine	0.5451
GluA1-Ser845	vh	ketamine	0.455827
GluA1-Ser845	vh	ketamine	0.539027
GluA1-Ser845	vh	ketamine	0.79016
GluA1-Ser845	vh	ketamine	1.30734
GluA1-Ser845	vh	ket.cloz	1.40552
GluA1-Ser845	vh	ket.cloz	0.778345
GluA1-Ser845	vh	ket.cloz	0.860241
GluA1-Ser845	vh	ket.cloz	1.23467
GluA1-Ser845	vh	ket.cloz	2.06833
GluA1-Ser845	vh	ket.cloz	1.99693
GluA1-Ser845	vh	ket.cloz	1.06074
GluA1-Ser845	vh	ket.cloz	0.909506
ERK	vh	clozapine	0.980355
ERK	vh	clozapine	0.613005
ERK	vh	clozapine	3.05192
ERK	vh	clozapine	1.93794
ERK	vh	clozapine	0.474199
ERK	vh	clozapine	0.774866
ERK	vh	control	0.288197
ERK	vh	control	1.5929
ERK	vh	control	0.114506
ERK	vh	control	0.356676
ERK	vh	control	0.155501
ERK	vh	control	1.79845
ERK	vh	ketamine	0.643943
ERK	vh	ketamine	1.67508
ERK	vh	ketamine	0.580708
ERK	vh	ketamine	0.23088
ERK	vh	ketamine	0.148147
ERK	vh	ketamine	0.673532
ERK	vh	ket.cloz	2.08766
ERK	vh	ket.cloz	0.130754
ERK	vh	ket.cloz	0.125078
ERK	vh	ket.cloz	1.49538
ERK	vh	ket.cloz	2.70734
ERK	vh	ket.cloz	0.699758
GSK3B	vh	clozapine	0.93731
GSK3B	vh	clozapine	0.315425
GSK3B	vh	clozapine	2.72799
GSK3B	vh	clozapine	2.15708
GSK3B	vh	clozapine	0.359799
GSK3B	vh	clozapine	2.51638
GSK3B	vh	clozapine	1.61082
GSK3B	vh	control	0.154675
GSK3B	vh	control	2.2215
GSK3B	vh	control	0.248498
GSK3B	vh	control	0.490314
GSK3B	vh	control	2.21249
GSK3B	vh	control	0.595768
GSK3B	vh	control	1.13885
GSK3B	vh	ketamine	0.538877
GSK3B	vh	ketamine	1.40241
GSK3B	vh	ketamine	0.54883
GSK3B	vh	ketamine	0.233473
GSK3B	vh	ketamine	0.162519
GSK3B	vh	ketamine	0.402142
GSK3B	vh	ketamine	0.882496
GSK3B	vh	ket.cloz	3.10104
GSK3B	vh	ket.cloz	0.170789
GSK3B	vh	ket.cloz	0.429785
GSK3B	vh	ket.cloz	1.04282
GSK3B	vh	ket.cloz	1.40291
GSK3B	vh	ket.cloz	1.07079
GSK3B	vh	ket.cloz	0.748975
TrkB-Tyr705	vh	clozapine	1.09552
TrkB-Tyr705	vh	clozapine	1.10349
TrkB-Tyr705	vh	clozapine	0.814794
TrkB-Tyr705	vh	clozapine	0.910037
TrkB-Tyr705	vh	control	0.695425
TrkB-Tyr705	vh	control	0.684606
TrkB-Tyr705	vh	control	1.20198
TrkB-Tyr705	vh	control	0.8899
TrkB-Tyr705	vh	ketamine	0.877404
TrkB-Tyr705	vh	ketamine	1.42471
TrkB-Tyr705	vh	ketamine	1.16137
TrkB-Tyr705	vh	ketamine	1.56178
TrkB-Tyr705	vh	ket.cloz	0.772089
TrkB-Tyr705	vh	ket.cloz	0.774759
TrkB-Tyr705	vh	ket.cloz	0.885434
TrkB-Tyr705	vh	ket.cloz	0.620741
TrkB-Tyr816	vh	clozapine	0.580455
TrkB-Tyr816	vh	clozapine	0.662951
TrkB-Tyr816	vh	clozapine	0.974309
TrkB-Tyr816	vh	clozapine	0.703401
TrkB-Tyr816	vh	clozapine	1.14996
TrkB-Tyr816	vh	clozapine	1.26563
TrkB-Tyr816	vh	clozapine	1.9948
TrkB-Tyr816	vh	control	1.14065
TrkB-Tyr816	vh	control	1.41116
TrkB-Tyr816	vh	control	1.11208
TrkB-Tyr816	vh	control	1.02052
TrkB-Tyr816	vh	control	0.901096
TrkB-Tyr816	vh	control	0.914227
TrkB-Tyr816	vh	control	0.953349
TrkB-Tyr816	vh	ketamine	0.932991
TrkB-Tyr816	vh	ketamine	1.02084
TrkB-Tyr816	vh	ketamine	0.943918
TrkB-Tyr816	vh	ketamine	0.992251
TrkB-Tyr816	vh	ketamine	0.813557
TrkB-Tyr816	vh	ketamine	0.903968
TrkB-Tyr816	vh	ketamine	0.809924
TrkB-Tyr816	vh	ket.cloz	0.766707
TrkB-Tyr816	vh	ket.cloz	1.14524
TrkB-Tyr816	vh	ket.cloz	0.974429
TrkB-Tyr816	vh	ket.cloz	1.308
TrkB-Tyr816	vh	ket.cloz	1.17377
TrkB-Tyr816	vh	ket.cloz	0.898505
TrkB-Tyr816	vh	ket.cloz	0.783632
mTOR	dh	control	0.515292
mTOR	dh	control	0.218007
mTOR	dh	control	0.21024
mTOR	dh	control	0.690088
mTOR	dh	control	0.674708
mTOR	dh	control	0.647551
mTOR	dh	ketamine	0.865527
mTOR	dh	ketamine	0.805531
mTOR	dh	ketamine	0.712906
mTOR	dh	ketamine	0.610038
mTOR	dh	ketamine	0.795972
mTOR	dh	ketamine	0.801097
mTOR	dh	clozapine	0.769378
mTOR	dh	clozapine	0.932302
mTOR	dh	clozapine	1.05432
mTOR	dh	clozapine	1.09189
mTOR	dh	clozapine	1.17381
mTOR	dh	clozapine	1.08626
mTOR	dh	ket.cloz	0.676026
mTOR	dh	ket.cloz	0.579604
mTOR	dh	ket.cloz	0.953565
mTOR	dh	ket.cloz	0.632835
mTOR	dh	ket.cloz	0.884962
mTOR	dh	ket.cloz	1.33079
mTOR	vh	control	0.957531
mTOR	vh	control	0.830584
mTOR	vh	control	1.10388
mTOR	vh	control	0.827782
mTOR	vh	control	0.727841
mTOR	vh	control	0.876768
mTOR	vh	ketamine	1.33624
mTOR	vh	ketamine	0.873663
mTOR	vh	ketamine	0.630853
mTOR	vh	ketamine	0.585061
mTOR	vh	ketamine	0.403212
mTOR	vh	ketamine	0.530116
mTOR	vh	clozapine	0.99075
mTOR	vh	clozapine	0.927234
mTOR	vh	clozapine	1.11296
mTOR	vh	clozapine	0.918463
mTOR	vh	clozapine	1.01104
mTOR	vh	clozapine	0.781252
mTOR	vh	ket.cloz	0.779874
mTOR	vh	ket.cloz	0.415741
mTOR	vh	ket.cloz	0.840548
mTOR	vh	ket.cloz	1.05701
mTOR	vh	ket.cloz	1.01028
mTOR	vh	ket.cloz	0.77934
mTOR	mpfc	clozapine	1.30358	the mTOR data from the control and ketamine groups were provided previoulsy by Popp et al
mTOR	mpfc	clozapine	1.76994
mTOR	mpfc	clozapine	0.848721	Popp S, Behl B, Joshi JJ, Lanz TA, Spedding M, Schenker E, et al. In search of the mechanisms of ketamine's antidepressant effects: How robust is the evidence behind the mTor activation hypothesis. F1000Research. 2016;5.
mTOR	mpfc	clozapine	2.15093
mTOR	mpfc	clozapine	3.12256

## Sheet: effect size
Effect size difference scores
Data from exploratory anaysis, shown in Figure 3 (based on phosohorylation data in previous worksheet)
	"pooled" calculation			"control" calculation
set	ket.effect.size	cloz.effect.size	effect.size.diff	ket.effect.size	cloz.effect.size	effect.size.diff.
mTOR mpfc	-0.150258	1.69518	-1.54492	-0.152468	3.25363	-3.10116
Ser831-GluA1 latPFC	0.990247	2.73117	-1.74092	1.32004	3.14055	-1.82051
Ser831-GluA1 mPFC	1.10438	2.94314	-1.83875	2.61187	4.2526	-1.64073
ERK DH	0.100242	1.55543	-1.45519	0.0864763	1.61346	-1.52699
Ser845-GluA1 VH	0.415928	1.67515	-1.25922	0.357982	1.58359	-1.2256
mTOR DH	1.59335	2.78163	-1.18828	1.21439	2.34091	-1.12653
Tyr705-TrkB DH	1.06399	-2.09061	-1.02662	1.5711	-2.4987	-0.927597
ERK latPFC	0.180199	1.04789	-0.867692	0.206101	1.09001	-0.883912
Tyr705-TrkB mPFC	0.365124	1.19575	-0.830624	0.361837	1.23689	-0.875052
Tyr816-TrkB DH	-0.213906	0.461692	-0.247786	-0.226062	0.925536	-0.699474
ERK VH	-0.0888115	0.659659	-0.570847	-0.0770781	0.76786	-0.690782
GSK3B latPFC	1.69104	2.81019	-1.11915	1.78124	2.43368	-0.652446
Tyr705-TrkB latPFC	0.14611	0.538514	-0.392404	0.136866	0.588024	-0.451158
Tyr816-TrkB latPFC	-0.121648	-0.500664	-0.379016	-0.169417	-0.574287	-0.40487
Tyr816-TrkB mPFC	-1.08788	-1.61974	-0.53186	-0.97931	-1.37678	-0.397468
GSK3B VH	-0.595246	0.539343	0.0559035	-0.467516	0.576074	-0.108559
Ser845-GluA1 latPFC	1.18337	1.25232	-0.0689474	1.2749	1.38214	-0.107235
GSK3B DH	-0.206786	0.3139	-0.107114	-0.185244	0.267246	-0.082002
Ser845-GluA1 DH	0.455509	0.31174	0.143769	0.350854	0.267287	0.0835672
Ser831-GluA1 DH	-0.62599	0.330856	0.295134	-0.516903	0.34734	0.169563
ERK mPFC	3.07995	1.16447	1.91548	3.83634	3.14767	0.688671
mTOR VH	-0.631089	0.576077	0.0550122	-1.24017	0.536197	0.703973
Tyr816-TrkB VH	-1.06503	-0.0470237	1.01801	-0.827476	-0.0971404	0.730335
Tyr705-TrkB VH	1.41851	0.569424	0.849087	1.60589	0.467213	1.13868
Ser845-GluA1 mPFC	0.972455	-0.00497856	0.967477	1.5653	-0.0055289	1.55977
GSK3B mPFC	2.50242	1.77052	0.731898	3.27141	1.62367	1.64774

## Sheet: total protein
Total protein data
Figure 4
region	protein	group	normalized value
dh	ERK	cloz	99.9272
dh	ERK	cloz	102.233
dh	ERK	cloz	102.687
dh	ERK	cloz	106.397
dh	ERK	cloz	112.747
dh	ERK	cloz	139.627
dh	ERK	control	85.5532
dh	ERK	control	89.5771
dh	ERK	control	101.637
dh	ERK	control	102.03
dh	ERK	control	102.231
dh	ERK	control	118.971
dh	ERK	ket	87.7246
dh	ERK	ket	100.336
dh	ERK	ket	102.048
dh	ERK	ket	102.236
dh	ERK	ket	106.752
dh	ERK	ket	115.908
dh	ERK	ket_cloz	76.8142
dh	ERK	ket_cloz	91.4623
dh	ERK	ket_cloz	96.0301
dh	ERK	ket_cloz	102.169
dh	ERK	ket_cloz	102.234
dh	ERK	ket_cloz	106.274
dh	GluA1	cloz	73.5824
dh	GluA1	cloz	85.4833
dh	GluA1	cloz	88.8927
dh	GluA1	cloz	89.2769
dh	GluA1	cloz	89.4804
dh	GluA1	cloz	93.8881
dh	GluA1	cloz	93.9672
dh	GluA1	cloz	94.9956
dh	GluA1	control	86.5682
dh	GluA1	control	87.6909
dh	GluA1	control	92.9802
dh	GluA1	control	96.22
dh	GluA1	control	98.7516
dh	GluA1	control	99.5616
dh	GluA1	control	114.57
dh	GluA1	control	123.657
dh	GluA1	ket	70.9567
dh	GluA1	ket	86.9337
dh	GluA1	ket	91.315
dh	GluA1	ket	93.5528
dh	GluA1	ket	95.3046
dh	GluA1	ket	97.8249
dh	GluA1	ket	100.04
dh	GluA1	ket	109.752
dh	GluA1	ket_cloz	78.1333
dh	GluA1	ket_cloz	88.1467
dh	GluA1	ket_cloz	88.5348
dh	GluA1	ket_cloz	93.1911
dh	GluA1	ket_cloz	98.0622
dh	GluA1	ket_cloz	98.5444
dh	GluA1	ket_cloz	105.729
dh	GluA1	ket_cloz	108.23
dh	GSK3b	cloz	88.1572
dh	GSK3b	cloz	93.1906
dh	GSK3b	cloz	94.5344
dh	GSK3b	cloz	102.511
dh	GSK3b	cloz	108.108
dh	GSK3b	cloz	110.001
dh	GSK3b	cloz	136.07
dh	GSK3b	control	78.6011
dh	GSK3b	control	85.7299
dh	GSK3b	control	104.392
dh	GSK3b	control	105.342
dh	GSK3b	control	107.769
dh	GSK3b	control	108.702
dh	GSK3b	control	109.464
dh	GSK3b	ket	87.6883
dh	GSK3b	ket	94.7761
dh	GSK3b	ket	97.4597
dh	GSK3b	ket	104.15
dh	GSK3b	ket	106.69
dh	GSK3b	ket	107.932
dh	GSK3b	ket	110.578
dh	GSK3b	ket_cloz	99.5819
dh	GSK3b	ket_cloz	99.7458
dh	GSK3b	ket_cloz	101.118
dh	GSK3b	ket_cloz	101.553
dh	GSK3b	ket_cloz	105.843
dh	GSK3b	ket_cloz	107.342
dh	GSK3b	ket_cloz	110.881
dh	mTOR	cloz	130.613
dh	mTOR	cloz	102.814
dh	mTOR	cloz	113.267
dh	mTOR	cloz	68.1522
dh	mTOR	cloz	66.1535
dh	mTOR	cloz	118.739
dh	mTOR	control	103.758
dh	mTOR	control	114.329
dh	mTOR	control	97.8273
dh	mTOR	control	111.56
dh	mTOR	control	85.9023
dh	mTOR	control	86.6236
dh	mTOR	ket	94.9833
dh	mTOR	ket	106.476
dh	mTOR	ket	105.221
dh	mTOR	ket	74.4955
dh	mTOR	ket	92.203
dh	mTOR	ket	75.2891
dh	mTOR	ket_cloz	113.385
dh	mTOR	ket_cloz	102.639
dh	mTOR	ket_cloz	81.669
dh	mTOR	ket_cloz	88.1757
dh	mTOR	ket_cloz	76.1228
dh	mTOR	ket_cloz	73.7225
dh	TrkB	cloz	52.2094
dh	TrkB	cloz	91.2431
dh	TrkB	cloz	95.4616
dh	TrkB	cloz	97.1158
dh	TrkB	cloz	97.3711
dh	TrkB	cloz	99.1582
dh	TrkB	cloz	99.8008
dh	TrkB	cloz	123.679
dh	TrkB	control	95.4871
dh	TrkB	control	96.2246
dh	TrkB	control	96.6945
dh	TrkB	control	97.4373
dh	TrkB	control	97.9777
dh	TrkB	control	100.556
dh	TrkB	control	102.705
dh	TrkB	control	112.918
dh	TrkB	ket	87.3456
dh	TrkB	ket	92.4382
dh	TrkB	ket	97.5123
dh	TrkB	ket	97.8142
dh	TrkB	ket	97.9541
dh	TrkB	ket	106.101
dh	TrkB	ket	110.695
dh	TrkB	ket	127.111
dh	TrkB	ket_cloz	77.5862
dh	TrkB	ket_cloz	87.0247
dh	TrkB	ket_cloz	95.9937
dh	TrkB	ket_cloz	97.6489
dh	TrkB	ket_cloz	98.5157
dh	TrkB	ket_cloz	98.8087
dh	TrkB	ket_cloz	99.0812
dh	TrkB	ket_cloz	102.86
latpfc	ERK	control	108.913
latpfc	ERK	control	108.685
latpfc	ERK	control	92.6709
latpfc	ERK	control	108.977
latpfc	ERK	control	94.1667
latpfc	ERK	control	86.587
latpfc	ERK	ket	108.933
latpfc	ERK	ket	111.001
latpfc	ERK	ket	112.955
latpfc	ERK	ket	109.815
latpfc	ERK	ket	117.996
latpfc	ERK	ket	96.0988
latpfc	ERK	ket_cloz	108.913
latpfc	ERK	ket_cloz	98.0526
latpfc	ERK	ket_cloz	116.4
latpfc	ERK	ket_cloz	106.609
latpfc	ERK	ket_cloz	123.02
latpfc	ERK	ket_cloz	123.788
latpfc	ERK	cloz	109.36
latpfc	ERK	cloz	118.38
latpfc	ERK	cloz	114.093
latpfc	ERK	cloz	110.717
latpfc	ERK	cloz	100.935
latpfc	ERK	cloz	129.641
latpfc	GluA1	control	146.46
latpfc	GluA1	control	71.2522
latpfc	GluA1	control	106.553
latpfc	GluA1	control	111.281
latpfc	GluA1	control	102.072
latpfc	GluA1	control	93.274
latpfc	GluA1	control	69.1077
latpfc	GluA1	ket	78.3916
latpfc	GluA1	ket	100.288
latpfc	GluA1	ket	19.1519
latpfc	GluA1	ket	79.7206
latpfc	GluA1	ket	89.7573
latpfc	GluA1	ket	98.1904
latpfc	GluA1	ket	59.8669
latpfc	GluA1	ket_cloz	83.7157
latpfc	GluA1	ket_cloz	107.576
latpfc	GluA1	ket_cloz	179.903
latpfc	GluA1	ket_cloz	40.3269
latpfc	GluA1	ket_cloz	86.7894
latpfc	GluA1	ket_cloz	101.354
latpfc	GluA1	ket_cloz	103.166
latpfc	GluA1	cloz	83.4883
latpfc	GluA1	cloz	112.94
latpfc	GluA1	cloz	86.4522
latpfc	GluA1	cloz	160.727
latpfc	GluA1	cloz	113.441
latpfc	GluA1	cloz	99.2372
latpfc	GluA1	cloz	159.912
latpfc	GSK3b	cloz	101.399
latpfc	GSK3b	cloz	63.7913
latpfc	GSK3b	cloz	88.0538
latpfc	GSK3b	cloz	125.742
latpfc	GSK3b	cloz	118.609
latpfc	GSK3b	cloz	104.833
latpfc	GSK3b	cloz	65.581
latpfc	GSK3b	control	84.9709
latpfc	GSK3b	control	84.1698
latpfc	GSK3b	control	122.693
latpfc	GSK3b	control	112.107
latpfc	GSK3b	control	113.571
latpfc	GSK3b	control	110.484
latpfc	GSK3b	control	72.0052
latpfc	GSK3b	ket	94.2172
latpfc	GSK3b	ket	66.3576
latpfc	GSK3b	ket	110.988
latpfc	GSK3b	ket	118.332
latpfc	GSK3b	ket	104.364
latpfc	GSK3b	ket	106.821
latpfc	GSK3b	ket	75.6386
latpfc	GSK3b	ket_cloz	99.0059
latpfc	GSK3b	ket_cloz	73.5593
latpfc	GSK3b	ket_cloz	103.03
latpfc	GSK3b	ket_cloz	127.307
latpfc	GSK3b	ket_cloz	100.044
latpfc	GSK3b	ket_cloz	100.937
latpfc	GSK3b	ket_cloz	69.198
latpfc	TrkB	cloz	112.938
latpfc	TrkB	cloz	125.07
latpfc	TrkB	cloz	110.376
latpfc	TrkB	cloz	111.142
latpfc	TrkB	cloz	94.7665
latpfc	TrkB	cloz	90.0725
latpfc	TrkB	cloz	121.707
latpfc	TrkB	cloz	102.887
latpfc	TrkB	control	102.426
latpfc	TrkB	control	81.8971
latpfc	TrkB	control	103.887
latpfc	TrkB	control	103.558
latpfc	TrkB	control	114.312
latpfc	TrkB	control	90.3622
latpfc	TrkB	control	100.874
latpfc	TrkB	control	102.682
latpfc	TrkB	ket	115.426
latpfc	TrkB	ket	87.6885
latpfc	TrkB	ket	103.878
latpfc	TrkB	ket	105.585
latpfc	TrkB	ket	107.807
latpfc	TrkB	ket	155.264
latpfc	TrkB	ket	108.277
latpfc	TrkB	ket	105.533
latpfc	TrkB	ket_cloz	96.6256
latpfc	TrkB	ket_cloz	132.755
latpfc	TrkB	ket_cloz	109.275
latpfc	TrkB	ket_cloz	107.13
latpfc	TrkB	ket_cloz	110.53
latpfc	TrkB	ket_cloz	91.7163
latpfc	TrkB	ket_cloz	96.5574
latpfc	TrkB	ket_cloz	116.317
mpfc	ERK	cloz	92.8957
mpfc	ERK	cloz	92.9095
mpfc	ERK	cloz	36.3605
mpfc	ERK	cloz	88.0455
mpfc	ERK	cloz	101.661
mpfc	ERK	cloz	120.415
mpfc	ERK	control	92.8972
mpfc	ERK	control	92.6266
mpfc	ERK	control	164.096
mpfc	ERK	control	103.901
mpfc	ERK	control	89.7697
mpfc	ERK	control	56.709
mpfc	ERK	ket	92.8983
mpfc	ERK	ket	93.1342
mpfc	ERK	ket	110.683
mpfc	ERK	ket	131.084
mpfc	ERK	ket	86.6149
mpfc	ERK	ket	111.233
mpfc	ERK	ket_cloz	92.9029
mpfc	ERK	ket_cloz	92.9238
mpfc	ERK	ket_cloz	60.4547
mpfc	ERK	ket_cloz	48.5636
mpfc	ERK	ket_cloz	93.5488
mpfc	ERK	ket_cloz	83.2371
mpfc	GluA1	control	141.451
mpfc	GluA1	control	121.679
mpfc	GluA1	control	89.7696
mpfc	GluA1	control	74.769
mpfc	GluA1	control	70.2321
mpfc	GluA1	control	106.142
mpfc	GluA1	control	95.9579
mpfc	GluA1	ket	74.3378
mpfc	GluA1	ket	157.258
mpfc	GluA1	ket	145.556
mpfc	GluA1	ket	95.0221
mpfc	GluA1	ket	118.684
mpfc	GluA1	ket	173.112
mpfc	GluA1	ket	41.6484
mpfc	GluA1	ket_cloz	126.84
mpfc	GluA1	ket_cloz	103.481
mpfc	GluA1	ket_cloz	148.166
mpfc	GluA1	ket_cloz	103.275
mpfc	GluA1	ket_cloz	122.266
mpfc	GluA1	ket_cloz	73.2368
mpfc	GluA1	ket_cloz	145.868
mpfc	GluA1	cloz	116.11
mpfc	GluA1	cloz	76.3149
mpfc	GluA1	cloz	75.2415
mpfc	GluA1	cloz	185.668
mpfc	GluA1	cloz	147.552
mpfc	GluA1	cloz	106.243
mpfc	GluA1	cloz	175.259
mpfc	GSK3b	cloz	125.894
mpfc	GSK3b	cloz	123.044
mpfc	GSK3b	cloz	110.913
mpfc	GSK3b	cloz	135.343
mpfc	GSK3b	cloz	116.17
mpfc	GSK3b	cloz	133.823
mpfc	GSK3b	cloz	76.6672
mpfc	GSK3b	control	131.408
mpfc	GSK3b	control	85.8044
mpfc	GSK3b	control	143.459
mpfc	GSK3b	control	110.003
mpfc	GSK3b	control	101.257
mpfc	GSK3b	control	78.7309
mpfc	GSK3b	control	49.3381
mpfc	GSK3b	ket	77.4409
mpfc	GSK3b	ket	103.885
mpfc	GSK3b	ket	142.654
mpfc	GSK3b	ket	115.003
mpfc	GSK3b	ket	104.507
mpfc	GSK3b	ket	121.948
mpfc	GSK3b	ket	66.0744
mpfc	GSK3b	ket_cloz	121.217
mpfc	GSK3b	ket_cloz	118.288
mpfc	GSK3b	ket_cloz	109.884
mpfc	GSK3b	ket_cloz	118.655
mpfc	GSK3b	ket_cloz	114.208
mpfc	GSK3b	ket_cloz	118.552
mpfc	GSK3b	ket_cloz	69.2075
mpfc	TrkB	cloz	119.363
mpfc	TrkB	cloz	98.3844
mpfc	TrkB	cloz	112.445
mpfc	TrkB	cloz	104.958
mpfc	TrkB	cloz	105.061
mpfc	TrkB	cloz	125.519
mpfc	TrkB	cloz	118.886
mpfc	TrkB	cloz	113.942
mpfc	TrkB	control	117.252
mpfc	TrkB	control	115.958
mpfc	TrkB	control	101.921
mpfc	TrkB	control	105.872
mpfc	TrkB	control	97.8728
mpfc	TrkB	control	71.8517
mpfc	TrkB	control	88.5743
mpfc	TrkB	control	100.697
mpfc	TrkB	ket	93.6513
mpfc	TrkB	ket	103.1
mpfc	TrkB	ket	105.833
mpfc	TrkB	ket	109.307
mpfc	TrkB	ket	121.426
mpfc	TrkB	ket	115.993
mpfc	TrkB	ket	117.334
mpfc	TrkB	ket	99.2442
mpfc	TrkB	ket_cloz	99.6182
mpfc	TrkB	ket_cloz	112.446
mpfc	TrkB	ket_cloz	109.689
mpfc	TrkB	ket_cloz	109.752
mpfc	TrkB	ket_cloz	105.529
mpfc	TrkB	ket_cloz	116.526
mpfc	TrkB	ket_cloz	105.095
mpfc	TrkB	ket_cloz	116.006
vh	ERK	cloz	95.5291
vh	ERK	cloz	100.57
vh	ERK	cloz	102.476
vh	ERK	cloz	103.476
vh	ERK	cloz	110.778
vh	ERK	cloz	115.585
vh	ERK	control	83.4661
vh	ERK	control	95.6401
vh	ERK	control	102.562
vh	ERK	control	102.901
vh	ERK	control	107.395
vh	ERK	control	108.036
vh	ERK	ket	80.3867
vh	ERK	ket	90.2048
vh	ERK	ket	102
vh	ERK	ket	102.891
vh	ERK	ket	107.197
vh	ERK	ket	108.377
vh	ERK	ket_cloz	95.3358
vh	ERK	ket_cloz	102.875
vh	ERK	ket_cloz	103.105
vh	ERK	ket_cloz	111.597
vh	ERK	ket_cloz	112.583
vh	ERK	ket_cloz	121.887
vh	GluA1	cloz	55.1682
vh	GluA1	cloz	61.221
vh	GluA1	cloz	105.693
vh	GluA1	cloz	109.755
vh	GluA1	cloz	112.205
vh	GluA1	cloz	140.973
vh	GluA1	cloz	152.606
vh	GluA1	cloz	163.606
vh	GluA1	control	73.5735
vh	GluA1	control	75.0911
vh	GluA1	control	76.9164
vh	GluA1	control	92.5685
vh	GluA1	control	95.2003
vh	GluA1	control	116.19
vh	GluA1	control	124.74
vh	GluA1	control	145.721
vh	GluA1	ket	66.6233
vh	GluA1	ket	88.2414
vh	GluA1	ket	109.452
vh	GluA1	ket	117.525
vh	GluA1	ket	119.749
vh	GluA1	ket	119.758
vh	GluA1	ket	136.533
vh	GluA1	ket	151.704
vh	GluA1	ket_cloz	74.9306
vh	GluA1	ket_cloz	84.3045
vh	GluA1	ket_cloz	111.494
vh	GluA1	ket_cloz	115.158
vh	GluA1	ket_cloz	116.367
vh	GluA1	ket_cloz	117.135
vh	GluA1	ket_cloz	129.266
vh	GluA1	ket_cloz	130.203
vh	GSK3b	cloz	53.3924
vh	GSK3b	cloz	67.0247
vh	GSK3b	cloz	67.2206
vh	GSK3b	cloz	92.0198
vh	GSK3b	cloz	99.4591
vh	GSK3b	cloz	100.09
vh	GSK3b	cloz	106.444
vh	GSK3b	control	81.531
vh	GSK3b	control	89.523
vh	GSK3b	control	93.4739
vh	GSK3b	control	98.9417
vh	GSK3b	control	100.474
vh	GSK3b	control	102.258
vh	GSK3b	control	133.798
vh	GSK3b	ket	90.1188
vh	GSK3b	ket	98.1696
vh	GSK3b	ket	102.332
vh	GSK3b	ket	103.151
vh	GSK3b	ket	110.951
vh	GSK3b	ket	114.173
vh	GSK3b	ket	119.323
vh	GSK3b	ket_cloz	80.1827
vh	GSK3b	ket_cloz	93.2231
vh	GSK3b	ket_cloz	93.6581
vh	GSK3b	ket_cloz	103.437
vh	GSK3b	ket_cloz	108.306
vh	GSK3b	ket_cloz	115.259
vh	GSK3b	ket_cloz	125.767
vh	mTOR	cloz	135.229
vh	mTOR	cloz	146.709
vh	mTOR	cloz	154.356
vh	mTOR	cloz	80.3439
vh	mTOR	cloz	120.819
vh	mTOR	cloz	137.643
vh	mTOR	control	142.669
vh	mTOR	control	74.5635
vh	mTOR	control	88.2573
vh	mTOR	control	92.2581
vh	mTOR	control	96.6695
vh	mTOR	control	105.582
vh	mTOR	ket	91.424
vh	mTOR	ket	115.757
vh	mTOR	ket	106.758
vh	mTOR	ket	95.9796
vh	mTOR	ket	90.8792
vh	mTOR	ket	90.9748
vh	mTOR	ket_cloz	142.212
vh	mTOR	ket_cloz	123.261
vh	mTOR	ket_cloz	149.887
vh	mTOR	ket_cloz	119.689
vh	mTOR	ket_cloz	141.519
vh	mTOR	ket_cloz	93.6547
vh	TrkB	cloz	52.4822
vh	TrkB	cloz	77.2956
vh	TrkB	cloz	96.6352
vh	TrkB	cloz	100.467
vh	TrkB	cloz	103.758
vh	TrkB	cloz	108.997
vh	TrkB	cloz	139.703
vh	TrkB	control	85.707
vh	TrkB	control	88.2206
vh	TrkB	control	91.1747
vh	TrkB	control	92.1755
vh	TrkB	control	94.4684
vh	TrkB	control	113.246
vh	TrkB	control	135.008
vh	TrkB	ket	85.7222
vh	TrkB	ket	90.7934
vh	TrkB	ket	92.9473
vh	TrkB	ket	96.0464
vh	TrkB	ket	109.801
vh	TrkB	ket	110.515
vh	TrkB	ket	113.322
vh	TrkB	ket_cloz	96.3671
vh	TrkB	ket_cloz	96.4355
vh	TrkB	ket_cloz	103.018
vh	TrkB	ket_cloz	108.409
vh	TrkB	ket_cloz	109.397
vh	TrkB	ket_cloz	123.827
vh	TrkB	ket_cloz	143.065

## Sheet: acute clozapine LTP
Acute clozapine ip LTP experiment
S1 Fig
Bin	Interval	saline	saline	saline	saline	saline	saline	clozapine	clozapine	clozapine	clozapine	clozapine	clozapine	clozapine	clozapine
-30	Baseline	96.0713	96.3338	90.0145	95.8285	99.7957	81.1368	110	97	100	94	108	75	88	95
	Baseline	92.4558	107.169	110.525	94.9297	107.16	108.501	76	94	102	93	108	81	101	90
	Baseline	103.039	88.6562	93.5122	90.7715	93.049	78.4886	93	88	99	94	93	81	87	87
	Baseline	93.8691	101.013	97.9611	92.0153	93.4321	91.0674	110	77	101	91	108	90	74	86
	Baseline	107.213	100.536	100.116	98.189	94.177	81.6885	120	93	97	46	93	86	103	80
	Baseline	94.395	89.4966	102.298	96.7092	105.414	84.1159	126	75	99	118	103	92	116	74
	Baseline	98.372	90.1326	100.955	99.106	91.4528	101.292	105	105	102	133	96	113	108	115
	Baseline	94.4936	102.285	89.371	102.374	91.4102	117.218	105	96	100	112	97	103	112	118
	Baseline	95.644	115.8	125.718	101.893	87.5793	106.772	99	107	99	118	104	117	96	117
	Baseline	104.781	104.057	107.587	92.6963	99.0295	94.304	80	105	93	111	113	106	71	108
	Baseline	95.5454	106.215	90.3223	102.583	117.375	111.186	83	112	101	97	91	96	91	115
	Baseline	106.162	108.668	101.151	106.251	102.115	106.221	86	100	109	108	97	121	111	106
	Baseline	104.847	115.483	102.242	109.647	98.7954	101.292	108	131	100	92	93	125	112	106
	Baseline	101.692	93.8125	87.4403	109.865	111.948	124.059	105	123	100	100	102	117	124	95
-2	Baseline	111.42	80.3425	100.787	107.141	107.266	112.657	94	97	97	94	95	96	106	108
	Post HFS	188.363	137.448	174.797	127.65	141.297	151.571	105	172	82	96	226	165	70	131
	Post HFS	159.144	148.056	172.67	133.016	127.676	116.188	96	192	75	106	191	187	66	135
	Post HFS	160.524	137.198	160.415	140.343	135.083	116.629	106	230	79	105	169	183	63	131
	Post HFS	191.156	133.132	160.75	125.144	160.005	116.629	90	260	82	103	171	187	63	141
	Post HFS	183.071	142.763	174.853	138.137	144.298	117.108	92	194	89	94	185	182	62	142
	Post HFS	178.174	133.95	159.687	137.9	145.618	121.779	102	188	84	107	160	168	77	132
	Post HFS	173.277	134.858	161.59	124.636	128.655	124.758	98	223	96	109	173	203	90	134
	Post HFS	172.816	125.931	139.933	132.962	139.51	130.238	95	230	95	104	171	160	96	126
	Post HFS	178.404	139.129	167.745	138.781	118.227	120.602	96	170	94	115	193	160	91	134
	Post HFS	166.309	139.129	153.503	138.836	127.953	114.643	96	187	93	97	182	180	90	125
	Post HFS	174.756	140.492	141.192	136.893	129.273	118.763	84	132	93	106	181	174	84	120
30	Post HFS	169.037	142.127	139.121	141.332	119.802	129.024	90	172	98	119	167	167	87	125
	Post HFS	172.389	133.881	129.468	141.514	155.983	130.275	92	169	95	122	204	179	89	127
	Post HFS	178.404	133.813	145.417	141.278	109.862	136.601	82	231	91	95	174	183	97	130
	Post HFS	173.737	148.078	146.032	143.511	106.159	127.884	90	210	86	112	168	181	98	123
	Post HFS	178.568	149.191	155.882	143.393	136.317	118.211	88	284	86	110	192	179	97	118
	Post HFS	178.273	136.766	152.832	133.561	130.762	146.679	87	239	79	103	188	167	85	119
	Post HFS	176.169	124.159	121.129	142.077	131.209	131.489	90	229	80	106	198	195	91	125
	Post HFS	169.201	139.56	157.56	135.104	107.372	129.172	92	217	81	104	214	182	80	118
	Post HFS	176.596	135.358	120.682	137.428	118.291	140.72	90	192	76	95	172	157	80	121
	Post HFS	180.573	133.609	131.958	141.505	121.504	164.48	100	214	86	103	189	171	72	127
	Post HFS	172.586	154.643	137.526	142.631	118.184	145.796	90	214	81	105	187	161	79	126
	Post HFS	182.972	132.928	150.118	119.425	117.865	180.333	88	198	93	107	197	162	86	128
	Post HFS	179.653	130.929	152.16	124.809	124.42	130.569	85	165	85	109	200	157	85	127
	Post HFS	158.486	142.377	124.319	148.232	165.326	140.022	91	185	92	89	183	168	90	129
	Post HFS	162.726	131.951	127.733	144.011	136.232	129.466	91	187	90	106	176	173	80	126
60	Post HFS	163.285	132.996	138.785	150.157	138.233	133.217	92	178	94	108	203	165	80	127
	Post HFS	154.345	146.943	154.343	145.817	157.26	139.176	85	192	95	113	190	177	96	131
	Post HFS	158.585	136.221	148.159	143.584	148.448	131.856	91	188	101	98	210	147	88	130
	Post HFS	156.843	129.089	158.288	146.78	141.978	125.53	103	177	100	114	185	172	79	133
	Post HFS	162.2	134.881	135.791	129.593	118.312	174.411	98	186	96	109	202	169	77	133
	Post HFS	141.1	134.449	120.57	140.479	119.844	124.905	102	193	95	112	184	153	76	132
	Post HFS	139.489	145.194	126.362	156.385	110.288	136.344	94	195	96	116	192	179	99	127
	Post HFS	161.149	133.109	109.685	142.113	109.628	148.113	96	182	111	118	174	183	113	127
	Post HFS	159.242	135.926	114.19	138.218	126.037	203.725	107	220	103	115	185	160	106	120
	Post HFS	160.721	132.541	131.846	148.514	125.91	174.337	95	186	104	118	200	183	118	128
	Post HFS	161.872	127.203	139.569	129.475	111.927	144.987	92	183	103	115	191	167	102	130
	Post HFS	158.092	129.225	131.678	142.086	127.251	144.803	99	159	103	106	194	176	104	132
	Post HFS	165.881	135.267	134.896	128.177	116.63	162.972	106	215	60	51	191	179	88	131
	Post HFS	156.153	130.452	150.089	143.602	124.803	142.596	98	226	68	124	179	178	85	131
	Post HFS	164.534	132.36	138.505	130.111	128.272	165.326	95	181	124	144	187	187	86	132
90	Post HFS	166.112	118.367	128.852	134.705	111.033	147.267	111	196	112	136	156	212	86	131
	Post HFS	138.043	132.632	126.194	138.345	115.566	150.725	91	199	129	131	183	196	89	130
	Post HFS	157.993	136.585	159.771	141.986	103.541	163.598	90	221	114	108	169	176	84	142
	Post HFS	148.002	138.493	137.694	144.465	127.208	130.017	89	187	115	122	186	158	92	124
	Post HFS	145.504	133.541	131.846	132.226	93.049	148.481	112	205	109	109	181	166	95	136
	Post HFS	144.025	120.321	121.465	150.938	100.838	159.11	128	199	102	112	192	159	92	132
	Post HFS	138.864	129.293	120.654	115.085	104.542	145.759	110	169	85	104	227	164	90	127
	Post HFS	136.137	129.475	144.298	144.328	109.735	129.355	104	206	88	108	203	162	84	128
	Post HFS	139.127	130.747	117.632	141.006	88.9201	147.451	101	214	93	115	173	175	88	129
	Post HFS	136.301	137.221	128.013	134.523	121.909	144.803	98	203	88	114	175	168	87	143
	Post HFS	142.776	142.059	113.155	143.366	113.481	131.856	100	193	87	107	190	161	94	136
	Post HFS	138.47	115.823	122.361	140.651	139.786	134.689	92	194	80	106	173	163	90	134
	Post HFS	141.001	136.017	119.394	156.54	114.885	152.453	98	168	91	106	181	158	84	130
	Post HFS	140.508	148.76	116.428	148.595	128.123	127.075	101	223	86	105	194	170	87	128

## Sheet: acute ketamine iv LTP
Acute ketamine iv LTP experiment
S1 Fig
	Pre-HFS															Stimulation				Post-HFS
Group	B1	B2	B3	B4	B5	B6	B7	B8	B9	B10	B11	B12	B13	B14	B15	B16	B17	B18	B19	B20	B21	B22	B23	B24	B25	B26	B27	B28	B29	B30	B31	B32	B33	B34	B35	B36	B37	B38	B39	B40	B41	B42	B43	B44	B45	B46	B47	B48	B49
Saline	102.053	106.972	108.558	102.51	93.5064	103.881	105.843	93.2376	95.361	95.0384	102.86	98.3175	97.9949	97.6455	96.221					175.509	184.943	183.304	174.246	177.848	165.081	157.098	150.594	148.39	147.557	144.332	134.656	146.912	145.434	147.637	147.396	146.724	151.427	164.194	145.649	154.384	173.574	157.179	170.725	156.211	166.935	167.204	157.958	144.439	143.633
Saline	99.6275	110.354	101.305	92.2565	92.9157	102.729	112.542	102.114	105.62	96.751	92.7359	98.7286	102.025	99.6275	90.6685					141.606	136.512	139.778	143.044	144.542	146.49	126.954	136.932	147.539	140.467	146.67	127.074	137.591	127.613	137.231	144.722	143.583	122.399	120.242	121.65	121.351	141.037	136.302	107.508	122.789	123.029	114.909	116.617	118.324	131.718
Saline	97.9244	99.1811	106.972	105.276	109.894	107.035	104.176	93.7775	93.5262	96.605	94.3116	92.3323	102.323	99.2439	97.4218					188.278	169.271	178.444	178.57	183.377	173.857	189.126	187.241	171.627	160.349	152.18	154.851	170.559	153.311	158.872	155.667	159.72	159.092	158.087	153.531	149.636	146.777	152.589	139.834	148.19	145.174	138.797	149.321	146.745	148.19
Saline	99.8247	103.666	100.168	99.2988	101.265	103.163	99.0931	98.7501	95.4348	99.8018	95.4805	97.424	100.282	105.655	100.694					142.581	147.199	137.116	136.019	129.594	137.505	136.842	143.77	152.001	167.502	149.234	153.167	142.443	153.99	160.552	154.493	149.257	157.465	137.802	131.24	121.706	129.159	124.632	121.294	121.226	114.206	116.607	116.927	116.95	118.71
Saline	98.0355	96.9266	103.067	99.9658	107.215	95.0373	93.3945	98.8158	97.2346	110.87	97.8096	106.106	98.5078	98.5078	98.5078					142.885	144.527	159.066	152.095	145.123	144.24	124.177	140.4	142.104	135.102	148.183	122.226	136.724	128.428	130.153	133.13	121.815	130.153	130.42	135.163	137.381	133.623	137.032	128.962	135.143	126.374	142.782	129.742	132.473	135.82
Saline	89.6619	98.6462	105.398	107.003	105.376	104.483	107.513	89.949	98.274	98.7418	99.8263	96.2964	100.773	101.496	96.5622					120.899	134.732	133.105	126.45	110.15	128.129	120.836	134.902	126.854	130.522	142.419	149.054	118.635	133.361	106.684	132.754	128.108	148.054	146.863	150.978	138.411	144.088	143.653	135.583	140.25	125.45	119.794	134.881	132.893	115.722
Ket_iv	100.338	99.963	96.8808	93.8541	112.292	103.628	97.7416	101.101	104.461	96.9363	105.6	100.852	93.5765	95.4508	97.3251					145.946	122.76	115.013	112.903	115.846	134.506	132.534	112.819	124.732	116.818	123.121	111.847	124.037	122.33	120.622	116.262	102.518	111.195	119.872	117.401	114.013	112.569	118.817	114.583	110.348	101.351	122.899	118.04	134.173	141.67
Ket_iv	108.348	107.05	103.561	100.071	90.0945	101.356	102.755	104.153	101.734	97.0985	98.081	108.058	86.139	104.556	86.9452					121.436	147.588	130.506	126.223	118.224	110.225	133.932	110.93	127.659	139.274	123.754	133.277	115.969	141.793	135.217	128.642	110.98	132.925	112.417	119.698	100.349	137.283	128.919	147.134	140.382	136.553	152	162.933	162.933	173.865
Ket_iv	113.264	110.722	92.0259	103.909	96.718	91.9242	104.315	101.032	95.1055	91.6627	96.3112	101.468	99.7685	103.357	98.4176					112.784	122.314	102.194	110.489	97.4879	94.9021	101.802	105.565	85.8811	116.765	104.562	107.773	104.635	103.851	103.415	100.204	101.817	99.2746	117.244	115.109	111.114	119.975	100.379	120.905	107.831	126.076	100.074	105.448	98.5193	107.598
Ket_iv	89.8612	97.9177	97.9177	105.974	105.726	111.273	112.884	98.3205	100.18	91.9063	95.4698	95.4698	99.0332	99.0332	99.0332					146.97	129.927	158.806	178.204	177.987	177.987	177.987	177.987	177.77	165.314	155.289	145.265	167.824	156.792	154.902	173.277	131.259	129.741	126.828	105.354	111.738	104.518	91.4415	118.338	116.696	106.78	96.8642	95.5627	100.521	86.0188
[truncated: 28 more columns]

## Sheet: chronic ketamine LTP
chronic ketamine LTP experiment
data from S2 Fig B
	Pre-HFS															Stimulation				Post-HFS
Group	B1	B2	B3	B4	B5	B6	B7	B8	B9	B10	B11	B12	B13	B14	B15	B16	B17	B18	B19	B20	B21	B22	B23	B24	B25	B26	B27	B28	B29	B30	B31	B32	B33	B34	B35	B36	B37	B38	B39	B40	B41	B42	B43	B44	B45	B46	B47	B48	B49
Control	99.2519	96.1533	99.0135	101.258	112.103	95.1602	105.767	105.727	98.5368	95.3986	95.7561	100.046	92.2802	110.037	93.5117					137.785	137.785	148.193	158.263	163.904	172.782	159.335	157.945	160.309	141.062	148.53	154.429	138.222	149.682	136.792	150.179	136.255	143.406	144.955	136.97	136.494	129.959	132.084	130.873	127.953	128.31	134.527	134.845	120.644	128.291
Control	96.944	84.679	90.1558	95.3627	90.7729	96.4812	100.859	111.33	106.49	109.865	103.366	98.0432	106.741	101.032	107.878					150.575	139.891	142.224	134.8	146.274	137.693	144.481	136.979	144.924	142.591	148.261	152.715	146.891	149.205	152.195	155.184	154.056	152.927	147.933	149.128	141.858	147.181	139.891	152.494	152.494	165.096	154.046	146.255	146.776	146.506
Control	96.0479	96.3321	103.773	102.434	101.135	95.9397	93.5314	105.208	96.8462	100.858	104.869	99.0245	101.812	101.095	101.095					151.249	160.057	149.491	151.331	147.745	150.776	131.848	150.451	153.495	160.977	138.613	160.287	145.378	162.222	139.803	141.522	154.294	130.129	131.699	165.036	167.377	162.114	137.611	128.506	155.241	141.63	172.356	144.39	155.782	175.17
Control	91.6562	95.9468	96.8795	97.4391	97.6412	107.73	92.0138	100.743	109.471	110.326	102.802	93.2263	98.1154	103.004	103.004					141.651	138.137	133.8	129.167	126.121	129.851	130.396	128.266	125.716	133.132	125.483	133.8	127.007	122.887	127.069	134.811	131.732	131.732	127.566	137.065	132.634	134.422	125.763	141.86	141.86	157.958	174.11	155.75	152.983	148.18
Control	94.3837	108.811	98.2648	87.6621	104.649	97.7023	113.17	100.346	84.1185	98.8413	98.8413	98.8413	113.564	102.09	98.7147					144.782	154.625	172.104	172.104	189.583	188.261	178.783	176.421	168.462	163.315	169.165	144.922	147.425	144.247	141.069	140.619	136.148	136.485	130.298	123.126	116.686	122.564	129.117	139.072	132.126	122.536	123.492	140.394	124.617	148.747
Control	97.7642	101.819	105.873	106.395	106.918	103.841	108.931	102.018	99.5683	94.8016	86.3128	86.5407	100.252	98.3529	100.613					145.83	139.639	147.691	139.468	139.696	149.504	159.313	142.677	135.366	149.248	140.702	140.987	141.918	144.728	151.185	140.398	146.95	152.021	139.335	144.728	158.25	151.926	161.953	162.238	144.234	144.614	155.591	167.061	158.648	165.428
Ket_5	84.9984	93.2202	93.9322	96.7633	93.8814	92.1353	102.103	94.9324	106.104	110.698	106.121	107.392	109.308	112.41	96.0004					148.162	152.265	156.367	146.128	149.824	159.08	158.3	149.705	144.941	155.469	129.447	147.196	138.33	151.977	135.991	155.537	144.569	169.387	136.872	151.434	155.045	166.606	147.247	162.012	152.519	151.095	154.214	137.94	154.18	150.298
Ket_5	97.1623	108.789	100.903	102.041	100.802	100.271	98.5525	99.2097	104.24	97.314	100.65	93.4467	103.886	103.456	89.2761					132.979	150.546	124.916	128.758	125.864	125.864	122.969	134.748	145.567	136.164	122.186	114.578	121.605	120.29	112.202	111.014	117.206	102.47	98.7294	104.594	111.469	112.758	114.451	118.23	122.009	111.355	100.701	118.167	116.638	115.109
Ket_5	97.6992	90.829	109.234	101.192	101.261	97.1478	109.992	91.2426	98.4345	98.2966	101.1	98.2047	109.165	100.02	96.1827					135.75	130.809	130.832	129.224	128.994	123.112	123.135	127.11	131.614	135.221	126.49	120.86	145.239	129.5	136.347	134.049	115.346	138.461	126.559	129.729	139.61	133.406	129.063	116.334	144.894	123.755	148.502	130.166	132.337	134.509
Ket_5	106.499	113.936	111.9	109.864	92.9768	106.013	104.308	93.1538	94.2826	85.6732	94.1276	95.6769	91.6931	99.7713	100.125					149.856	146.448	141.38	131.619	149.591	141.756	125.622	133.678	135.625	139.011	147.355	125.821	150.52	145.961	137.861	136.488	147.178	160.944	146.049	147.156	149.9	143.991	154.172	142.973	154.482	134.806	149.325	142.53	143.703	141.623
Ket_5	91.4056	104.071	104.322	104.574	84.6708	90.0653	105.78	98.777	97.4703	96.1635	100.218	100.218	100.218	104.272	117.775					188.976	166.326	159.323	170.347	168.604	147.763	152.421	159.122	159.122	165.823	190.015	154.264	181.303	158.787	159.591	153.426	142.469	147.529	147.529	152.588	160.764	168.94	191.657	176.445	169.208	165.321	149.908	173.195	157.38	145.787
Ket_5	84.5041	89.0594	92.738	89.8329	96.8978	98.7028	103.946	102.777	112.437	104.014	108.724	104.444	104.702	101.212	106.008					142.278	140.13	147.899	143.396	153.95	143.241	149.979	142.536	149.67	141.058	136.778	146.971	144.29	156.701	145.802	157.715	131.38	151.956	149.326	155.222	152.334	143.258	153.039	156.322	160.104	157.027	154.878	134.474	146.404	151.896
Ket_5	98.9063	95.137	114.568	93.5974	112.71	106.711	84.2801	96.5173	107.56	96.9951	90.4916	99.7823	91.8189	105.463	105.463					132.061	130.92	131.636	147.696	112.524	128.238	132.645	139.308	136.149	137.184	135.379	124.151	128.61	120.726	133.282	130.946	119.054	135.114	129.964	131.397	133.056	134.715	150.828	143.21	138.352	132.512	132.512	126.672	124.947	114.78
Ket_5	93.1353	96.88	96.5712	91.7069	97.1503	97.1503	102.594	98.0768	98.5208	98.8779	99.235	105.701	104.234	111.647	108.52					143.206	148.573	139.732	142.203	138.033	140.601	135.022	131.837	134.347	143.399	147.202	150.908	147.086	126.432	143.901	129	127.398	138.033	142.473	141.334	156.757	147.26	151.7	147.106	143.67	156.332	159.73	143.863	151.68	162.22
Ket_10	104.875	94.0704	106.859	95.3107	108.954	101.953	104.654	96.9645	99.7207	103.249	97.5157	96.7164	96.4683	96.4683	96.2203					154.928	146.246	125.933	125.326	128.909	132.988	130	134.036	141.257	126.897	105.536	115.156	120.365	111.683	119.235	125.822	130.646	133.926	120.889	134.449	129.323	133.595	138.28	142.057	135.69	122.267	126.263	134.036	134.036	141.808
Ket_10	97.0907	91.5196	90.0598	99.3663	95.8026	101.867	95.7274	97.6918	94.4501	97.4986	101.18	108.49	109.247	110.004	110.004					142.056	123.915	136.753	134.585	132.299	133.544	121.361	134.65	130.463	133.233	134.521	107.395	123.797	109.049	107.116	98.6579	111.936	92.1744	109.564	110.755	110.991	133.963	143.892	140.274	129.519	129.669	140.081	142.99	126.492	126.406
Ket_10	100.842	90.5339	94.4395	99.6537	112.417	100.157	111.149	106.378	94.5603	97.2983	95.7682	91.7016	96.0098	107.807	101.284					130.577	134.663	127.496	119.725	124.839	124.497	121.859	125.282	125.362	127.899	133.013	140.019	130.395	125.926	117.41	118.316	132.65	125.926	124.235	127.859	125.383	125.443	115.357	122.302	134.482	122.624	117.269	119.011	119.011	120.752
Ket_10	89.9027	91.6331	93.3635	99.4885	105.613	100.194	99.162	96.1713	105.104	105.627	99.6452	107.938	105.091	103.498	97.5687					136.761	127.932	124.863	135.612	126.613	115.291	109.78	133.862	127.371	120.75	121.102	125.464	113.306	140.169	108.343	112.378	113.769	113.769	113.769	115.16	134.084	136.513	124.184	131.302	143.865	128.52	130.335	122.97	119.182	134.266
Ket_10	98.7863	109.94	101.623	93.3062	95.1516	94.8648	94.0169	98.9547	103.892	97.7701	94.8773	97.795	108.294	108.593	102.134					106.735	124.18	110.339	125.788	120.763	125.252	121.299	122.746	127.21	129.504	118.369	126.873	125.726	130.414	121.973	126.25	122.696	125.539	118.593	137.933	131.349	107.858	108.843	107.708	131.96	133.295	133.182	125.925	127.92	133.669
Ket_10	91.4628	90.2158	106.237	96.5184	98.1313	97.1148	98.9988	96.3422	95.3595	95.3595	94.3769	106.752	111.713	111.496	109.923					124.087	132.816	127.151	118.205	118.286	118.368	126.554	118.571	115.508	120.482	114.084	110.249	117.731	113.868	108.88	111.496	114.749	116.145	112.729	119.601	120.333	109.042	118.015	116.836	111.089	119.316	111.319	104.434	111.211	96.3016
Ket_25	104.153	103.427	98.3725	103.858	97.8059	98.8712	97.6472	97.3072	96.8766	99.5059	96.5819	103.065	87.674	111.7	103.155					120.495	141.144	147.74	156.308	149.78	155.175	127.431	139.762	135.251	123.215	111.179	146.924	140.26	126.23	139.807	131.692	128.224	123.918	127.544	119.815	118.5	115.939	109.91	114.488	121.583	105.036	110.658	114.33	115.1	103.201
Ket_25	100.137	98.8406	102.713	96.1759	89.6387	102.571	99.3735	104.17	88.0044	97.4194	106.835	101.185	108.291	102.997	101.647					161.478	157.25	153.199	156.361	153.661	157.143	150.357	151.53	154.727	163.289	154.585	147.55	159.097	158.991	155.935	154.656	153.377	159.985	154.088	156.61	157.96	147.586	155.367	172.243	149.398	164.675	163.361	163.112	165.101	169.187
Ket_25	107.179	96.533	99.3772	95.9981	104.1	95.8937	99.5077	93.18	95.685	101.282	100.695	98.3074	98.7379	110.545	102.978					153.834	149.894	155.439	154.682	146.841	134.617	146.672	147.102	148.394	149.907	149.907	151.421	152.008	149.894	147.794	151.512	147.05	144.623	150.977	149.49	141.297	129.659	145.915	142.014	149.516	146.841	154.878	140.37	140.37	125.862
Ket_25	89.6192	95.318	95.7334	104.307	108.36	100.934	112.581	104.539	102.662	102.496	109.989	98.7905	95.4343	89.6192	89.6192					172.144	163.587	148.402	148.684	159.384	152.871	149.116	161.228	152.19	143.434	151.658	129.461	129.079	139.031	139.031	148.983	122.599	137.885	131.488	116.95	126.221	141.507	141.507	141.507	141.507	141.507	141.507	156.792	149.266	164.402
Ket_25	80.6099	92.2811	82.8673	92.8574	104.048	92.0409	96.8279	99.8698	99.8698	102.912	105.689	108.467	114.047	119.626	107.987					140.967	143.081	126.702	144.569	119.802	130.449	130.449	141.095	139.911	138.726	146.939	155.696	153.199	138.742	139.174	147.851	118.906	121.371	147.435	147.219	147.219	147.003	170.441	165.863	154.368	155.408	143.849	150.621	132.866	132.034
Ket_25	99.6435	94.8203	89.5997	98.2345	99.9145	100.818	103.6	103.437	101.576	98.4874	105.822	107.718	98.5055	93.0319	104.792					144.949	132.412	138.301	134.345	143.052	140.018	124.645	132.304	128.763	132.322	122.224	135.944	135.944	149.664	146.485	147.406	147.839	147.966	117.78	124.898	122.314	142.529	142.529	162.743	140.18	148.309	129.829	136.549	137.76	136.603
[truncated: 28 more columns]

## Sheet: acute PCP LTP
Acute PCP, iv LTP experiments
shown in S3 Fig
	Pre-HFS															Stimulation				Post-HFS
Group	B1	B2	B3	B4	B5	B6	B7	B8	B9	B10	B11	B12	B13	B14	B15	B16	B17	B18	B19	B20	B21	B22	B23	B24	B25	B26	B27	B28	B29	B30	B31	B32	B33	B34	B35	B36	B37	B38	B39	B40	B41	B42	B43	B44	B45	B46	B47	B48	B49
saline	102.053	106.972	108.558	102.51	93.5064	103.881	105.843	93.2376	95.361	95.0384	102.86	98.3175	97.9949	97.6455	96.221					175.509	184.943	183.304	174.246	177.848	165.081	157.098	150.594	148.39	147.557	144.332	134.656	146.912	145.434	147.637	147.396	146.724	151.427	164.194	145.649	154.384	173.574	157.179	170.725	156.211	166.935	167.204	157.958	144.439	143.633
saline	99.6275	110.354	101.305	92.2565	92.9157	102.729	112.542	102.114	105.62	96.751	92.7359	98.7286	102.025	99.6275	90.6685					141.606	136.512	139.778	143.044	144.542	146.49	126.954	136.932	147.539	140.467	146.67	127.074	137.591	127.613	137.231	144.722	143.583	122.399	120.242	121.65	121.351	141.037	136.302	107.508	122.789	123.029	114.909	116.617	118.324	131.718
saline	97.9244	99.1811	106.972	105.276	109.894	107.035	104.176	93.7775	93.5262	96.605	94.3116	92.3323	102.323	99.2439	97.4218					188.278	169.271	178.444	178.57	183.377	173.857	189.126	187.241	171.627	160.349	152.18	154.851	170.559	153.311	158.872	155.667	159.72	159.092	158.087	153.531	149.636	146.777	152.589	139.834	148.19	145.174	138.797	149.321	146.745	148.19
saline	99.8247	103.666	100.168	99.2988	101.265	103.163	99.0931	98.7501	95.4348	99.8018	95.4805	97.424	100.282	105.655	100.694					142.581	147.199	137.116	136.019	129.594	137.505	136.842	143.77	152.001	167.502	149.234	153.167	142.443	153.99	160.552	154.493	149.257	157.465	137.802	131.24	121.706	129.159	124.632	121.294	121.226	114.206	116.607	116.927	116.95	118.71
saline	98.0355	96.9266	103.067	99.9658	107.215	95.0373	93.3945	98.8158	97.2346	110.87	97.8096	106.106	98.5078	98.5078	98.5078					142.885	144.527	159.066	152.095	145.123	144.24	124.177	140.4	142.104	135.102	148.183	122.226	136.724	128.428	130.153	133.13	121.815	130.153	130.42	135.163	137.381	133.623	137.032	128.962	135.143	126.374	142.782	129.742	132.473	135.82
saline	89.6619	98.6462	105.398	107.003	105.376	104.483	107.513	89.949	98.274	98.7418	99.8263	96.2964	100.773	101.496	96.5622					120.899	134.732	133.105	126.45	110.15	128.129	120.836	134.902	126.854	130.522	142.419	149.054	118.635	133.361	106.684	132.754	128.108	148.054	146.863	150.978	138.411	144.088	143.653	135.583	140.25	125.45	119.794	134.881	132.893	115.722
pcp_0.25	104.708	101.991	99.2906	102.428	98.9672	100.552	94.0835	99.1774	100.455	103.964	103.883	96.2505	97.625	97.625	98.9995					164.719	163.91	167.306	158.897	160.094	148.984	158.865	155.243	159.221	165.592	164.848	156.358	164.104	159.285	161.582	154.984	154.224	150.213	149.68	150.828	147.238	144.165	139.443	132.635	141.788	140.867	155	155	168.196	171.64
pcp_0.25	103.707	98.3334	89.5789	89.5789	89.5789	80.8243	95.9477	107.544	106.03	103.167	106.486	106.196	111.05	108.291	103.686					146.069	147.044	146.608	153.828	147.645	158.827	136.09	150	150	162.707	174.179	172.934	153.89	141.339	141.899	140.426	139.783	137.003	139.783	140.198	137.937	137.418	134.908	147.376	142.438	138.02	129.763	137.418	142	142
pcp_0.25	96.5911	101.785	100.561	99.3383	111.971	112.452	112.954	105.835	101.765	101.023	98.857	97.1125	89.0515	89.3924	91.5581					140.365	137.999	141.468	133.467	126.509	123.982	121.275	132.926	129.136	123.301	121.957	133.186	130.7	127.692	113.315	116.122	105.875	103.73	122.037	122.318	126.99	115.36	121.596	115.901	101.724	119.591	127.852	106.176	126.148	114.638
pcp_0.25	92.2954	88.3928	103.975	103.006	104.772	103.889	101.44	103.462	105.485	102.066	98.7903	96.7108	99.9297	101.667	94.1185					182.853	169.75	182.141	161.489	168.211	162.542	159.608	153.569	149.923	150.721	143.2	141.406	143.485	139.953	149.667	140.694	139.013	148.128	155.222	145.394	159.95	144.682	164.052	154	154	143.856	174.45	188.807	170.234	175.247
pcp_0.25	102.719	100.381	98.0433	98.8729	92.5127	98.9483	106.138	93.0657	100.13	107.647	93.3674	107.596	107.144	100.193	93.2417					125.169	135.149	124.213	113.579	119.487	117.903	137.763	152.52	147.052	141.585	141.673	141.761	133.993	118.783	132.811	141.911	130.775	132.082	138.342	123.258	138.568	132.057	125.546	139.775	139.121	124.238	125.973	129.744	126.878	124.993
pcp_0.25	101.215	103.02	100.992	104.157	104.469	103.332	97.5371	94.5057	98.228	108.481	98.5512	88.6214	97.2027	100.992	98.6961					154.597	145.949	153.304	155.199	148.468	167.168	130.726	153.349	155.466	159.122	154.218	158.453	159.1	162.755	142.895	163.713	161.44	149.047	160.415	144.411	149.894	139.218	149.114	136.632	131.84	132.353	143.475	139.864	137.702	147.844
pcp_0.25	110.163	106.921	111.283	107.041	100.479	93.9163	103.68	97.8578	98.0979	94.3965	91.3953	92.8559	97.8979	97.3576	96.6574					120.226	123.128	129.33	129.33	135.532	135.873	138.914	150.998	140.154	128.47	135.052	131.311	125.489	122.247	127.329	123.748	119.766	124.568	124.408	128.009	126.429	118.906	117.255	117.255	115.605	133.432	133.752	128.79	138.153	124.268
pcp_0.50	100.307	97.4625	101.694	99.8752	94.7977	91.4127	89.8282	87.5776	95.4999	95.4999	103.422	108.014	110.192	111.543	112.875					115.504	106.375	118.601	108.266	116.782	109.868	106.591	115.666	112.101	104.611	111.615	110.3	107.203	98.4708	110.624	106.105	106.321	108.248	109.976	112.695	98.3807	100.433	98.7408	103	103	106.249	115	117.556	111.345	109.778
pcp_0.50	99.9983	99.9983	99.9983	99.9983	101.338	100.817	103.696	100.867	99.4524	103.969	102.629	97.6907	94.6138	101.76	93.1746					118.559	127.641	119.998	114.291	122.727	111.338	100.768	103.547	112.877	120.122	107.045	123.844	111.14	113.125	111.859	104.638	113.745	113.844	111.934	103.075	115.035	101.189	117.417	119.973	117.442	115.606	111.388	110.569	107.914	107.889
pcp_0.50	101.567	103.514	98.9719	93.6564	94.0307	88.4658	94.3552	94.3552	100.22	111.499	108.006	106.633	101.966	103.289	99.471					133.435	143.442	133.41	137.353	130.914	127.346	124.226	126.397	122.729	123.752	131.538	122.504	120.483	116.091	114.644	112.547	114.469	116.166	112.273	114.993	116.815	124.002	112.273	119.21	110.476	114.394	121.406	114.519	120.733	126.472
pcp_0.50	104.855	97.0655	103.667	98.6762	96.4054	94.1081	104.829	96.2998	96.2998	97.1447	101.185	102.795	94.6362	97.7256	114.308					154.866	139.948	135.327	136.99	137.201	138.152	121.358	127.194	133.293	133.082	133.293	127.96	128.408	134.35	135.432	137.492	134.297	134.138	134.402	149.955	134.931	131.63	138.31	127.748	133.954	126.877	127.458	121.49	124.606	130.653
pcp_0.50	101.816	101.816	97.5448	106.684	108.649	107.709	103.154	90.6546	104.606	94.0997	95.7226	95.9361	97.7725	97.2885	96.5483					129.86	127.44	120.038	125.76	121.034	118.215	117.845	110.784	123.226	110.813	122.572	117.162	112.92	132.309	132.793	123.113	108.222	114.258	120.721	107.054	117.931	110.898	116.279	118.301	114.315	128.351	111.781	109.845	115.767	110.927
pcp_0.50	97.3607	92.9248	92.3918	88.0891	90.4689	90.4689	92.8487	107.47	108.507	109.545	110.116	110.687	100.807	108.003	100.312					146.384	159.044	163.118	150.667	144.823	131.82	116.551	134.333	133.305	125.194	129.011	132.829	126.584	129.554	128.088	130.182	140.234	142.233	143.319	133.324	131.096	144.937	154.665	150.905	147.145	133.076	124.471	119.845	113.353	132.524
pcp_0.50	107.638	109.628	108.807	107.985	102.454	96.9038	101.851	93.3438	93.7454	94.9503	92.3032	93.3073	100.044	94.2566	102.782					155.159	134.858	135.424	137.542	132.722	132.302	142.362	134.493	138.382	140.262	125.675	147.948	157.021	137.013	150.741	142.453	137.652	139.057	133.416	130.97	149.317	138.345	130.769	129.345	137.871	138.619	135.826	136.629	134.968	137.049
pcp_1.00	99.0047	98.929	101.767	94.0469	97.9071	97.6044	95.8256	94.8227	93.8198	108.826	97.0745	108.655	100.348	105.684	105.684					110	110	110.302	112.913	116.47	122.412	109.015	114.616	108.674	97.8504	110.131	112.383	103.962	112.459	98.929	105.079	109.999	114.711	99.6859	103.319	112.364	106.366	107.501	99.4777	106.536	98.7587	98.6451	101.2	102.742	102.742
pcp_1.00	102.239	105.193	108.148	106.305	110.047	96.6253	101.662	97.6524	97.8493	95.6827	96.8364	93.896	93.094	101.071	93.699					112.734	112.987	103.547	119.741	109.906	120.585	113.607	111.285	117.989	117.989	124.693	121.007	128.576	124.144	123.891	114.521	118.981	122.315	104.659	112.312	102.422	109.344	110.272	115.928	108.767	111.707	103.477	101.071	107.909	109.006
pcp_1.00	98.7651	100.216	100.976	102.496	102.419	99.471	100.309	104.001	93.8087	97.6715	95.8564	93.4053	99.6572	108.05	102.899					124.23	112.409	122.632	111.602	116.768	117.622	119.437	122.865	117.606	127.69	125.021	128.62	125.394	125.068	121.283	119.312	123.47	131.025	122.586	124.168	121.546	114.798	135.741	124.509	131.072	119.437	118.723	117.963	116.117	113.557
pcp_1.00	111.074	113.049	115.406	91.2968	117.718	97.1783	78.6136	88.7714	98.9292	98.3905	98.3905	98.3905	97.8517	97.4701	97.4701					155.611	150.044	137.45	140.728	142.344	146.43	148.225	138.124	138.326	144.275	144.275	150.223	149.786	149.348	137.428	137.428	125.508	142.075	158.641	150.942	151.997	125.755	136.103	139.448	142.793	146.183	143.062	141.064	161.56	151.615
pcp_1.00	97.5826	99.8497	94.4777	99.7018	102.585	111.505	105.517	106.552	95.2416	98.9626	94.4531	87.9229	94.182	101.883	109.583					113.132	127.424	108.548	113.871	112.195	115.399	110.618	130.012	113.107	111.826	107.366	109.14	109.411	118.726	107.094	109.435	108.721	111.382	110.668	111.85	110.569	117.321	115.399	118.109	120.253	125.108	120.943	119.391	114.216	126.069
pcp_1.00	106.716	98.3025	92.8897	98.8904	100.005	93.7209	93.7006	106.533	102.58	96.5793	90.5786	103.513	109.088	108.196	98.708					140.875	142.761	119.852	120.988	137.267	126.259	121.981	107.871	134.469	135.787	121.454	122.427	128.874	141.717	141.717	154.559	164.493	150.383	137.186	141.342	128.631	127.414	124.272	125.671	113.122	109.635	118.616	111.216	119.042	103.999
pcp_1.00	105.304	107.168	98.406	103.362	96.8679	105.133	97.1631	100.736	94.2889	100.472	107.634	99.0585	97.8156	96.9922	89.597					130.348	127.49	127.039	130.255	126.62	126.744	116.49	124.584	114.362	122.673	125.75	120.452	121.415	122.86	128.608	126.169	123.062	110.99	128.5	117.484	119.753	118.354	124.957	126.169	128.065	113.616	120.498	127.226	122.86	122.875
[truncated: 28 more columns]
